# Supplementary material for: 5-Bromo-17-nitro-26,28-prop-2-en­oxy-25,27-dipropoxycalix[4]arene
Source: Acta Crystallogr Sect E Struct Rep Online. 2009 Feb 28;65(Pt 3):o617. doi: 10.1107/S160053680900659X (PMC2968623; doi:10.1107/S160053680900659X)
Supplement: Supplementary file 1 [file e-65-0o617-sup1.cif]

##############################################################################
###                                                                        ###
###        Electronic paper (Acta Crystallographica Section E)             ###
###                                                                        ###
##############################################################################
#                                                                            #
# This CIF contains the data in a paper accepted for publication in Acta     #
# Crystallographica Section E. It conforms to the requirements of Notes      #
# for Authors for Section E, and has been peer reviewed under the auspices   #
# of the IUCr Commission on Journals.                                        #
#                                                                            #
# Full details of the Crystallographic Information File format               #
# are given in the paper "The Crystallographic Information File (CIF):       #
# a New Standard Archive File for Crystallography" by S. R. Hall, F. H.      #
# Allen and I. D. Brown [Acta Cryst. (1991), A47, 655-685].                  #
#                                                                            #
# The current version of the core CIF dictionary is obtainable from          #
# ftp://ftp.iucr.org/pub/cif_core.dic. The current version number is 2.4.    #
#                                                                            #
# Software is freely available for graphical display of the structure(s) in  #
# this CIF.  For information consult the CIF home page http://www.iucr.org/  #
# cif/home.html                                                              #
#                                                                            #
# This file may be used for bona fide research purposes within the           #
# scientific community so long as proper attribution is given to the journal # 
# article from which it was obtained.                                        #
#                                                                            #
##############################################################################
                                             
data_I
_audit_creation_method     SHELXL-97
_chemical_name_systematic
;
5-Bromo-17-nitro-26,28-prop-2-enoxy-25,27-dipropoxycalix[4]arene
;
_chemical_name_common     ?
_chemical_formula_moiety     'C40 H42 Br N O6'
_chemical_formula_sum     'C40 H42 Br N O6'
_chemical_formula_iupac     'C40 H42 Br N O6'
_chemical_formula_weight     712.66
_chemical_melting_point     ?
_symmetry_cell_setting     monoclinic
_symmetry_space_group_name_H-M     'C 2/c'
_symmetry_space_group_name_Hall     '-C 2yc'
loop_
    _symmetry_equiv_pos_as_xyz
    'x, y, z'
    '-x, y, -z+1/2'
    'x+1/2, y+1/2, z'
    '-x+1/2, y+1/2, -z+1/2'
    '-x, -y, -z'
    'x, -y, z-1/2'
    '-x+1/2, -y+1/2, -z'
    'x+1/2, -y+1/2, z-1/2'
_cell_length_a     25.001(3)
_cell_length_b     8.4963(14)
_cell_length_c     19.909(3)
_cell_angle_alpha     90.00
_cell_angle_beta     121.530(8)
_cell_angle_gamma     90.00
_cell_volume     3604.6(9)
_cell_formula_units_Z     4
_cell_measurement_reflns_used     3120
_cell_measurement_theta_min     3.5
_cell_measurement_theta_max     25.6
_cell_measurement_temperature     173(2)
_exptl_crystal_description     plate
_exptl_crystal_colour     colourless
_exptl_crystal_size_max     0.26
_exptl_crystal_size_mid     0.12
_exptl_crystal_size_min     0.11
_exptl_crystal_density_diffrn     1.313
_exptl_crystal_density_meas     ?
_exptl_crystal_density_method     'not measured'
_exptl_crystal_F_000     1488
_exptl_absorpt_coefficient_mu     1.187
_exptl_absorpt_correction_type     multi-scan
_exptl_absorpt_process_details     '(MULABS; Spek, 2009; Blessing, 1995)'
_exptl_absorpt_correction_T_min     0.7477
_exptl_absorpt_correction_T_max     0.8805
_exptl_special_details
;
;
_diffrn_ambient_temperature     173(2)
_diffrn_radiation_type     MoK\a
_diffrn_radiation_wavelength     0.71073
_diffrn_radiation_source     'fine-focus sealed tube'
_diffrn_radiation_monochromator     graphite
_diffrn_measurement_device_type     'Stoe IPDS-II two-circle'
_diffrn_measurement_method     \w
_diffrn_detector_area_resol_mean     ?
_diffrn_reflns_number     9833
_diffrn_reflns_av_R_equivalents     0.0814
_diffrn_reflns_av_sigmaI/netI     0.1580
_diffrn_reflns_theta_min     3.54
_diffrn_reflns_theta_max     25.67
_diffrn_reflns_theta_full     25.00
_diffrn_measured_fraction_theta_max     0.985
_diffrn_measured_fraction_theta_full     0.995
_diffrn_reflns_limit_h_min     -30
_diffrn_reflns_limit_h_max     25
_diffrn_reflns_limit_k_min     -10
_diffrn_reflns_limit_k_max     10
_diffrn_reflns_limit_l_min     -24
_diffrn_reflns_limit_l_max     24
_diffrn_standards_number     0
_diffrn_standards_interval_count     ?
_diffrn_standards_interval_time     0
_diffrn_standards_decay_%     0
_refine_special_details
;
Refinement of <i>F</i>^2^ against ALL reflections. The weighted <i>R</i>-factor
<i>wR</i> and goodness of fit <i>S</i> are based on <i>F</i>^2^, conventional
<i>R</i>-factors <i>R</i> are based on <i>F</i>, with <i>F</i> set to zero for
negative <i>F</i>^2^. The threshold expression of <i>F</i>^2^ >
\s(<i>F</i>^2^) is used only for calculating <i>R</i>-factors(gt) <i>etc</i>.
and is not relevant to the choice of reflections for refinement.
<i>R</i>-factors based on <i>F</i>^2^ are statistically about twice as large
as those based on <i>F</i>, and <i>R</i>- factors based on ALL data will be
even larger.
;
_reflns_number_total     3366
_reflns_number_gt     1538
_reflns_threshold_expression     I>2\s(I)
_refine_ls_structure_factor_coef     Fsqd
_refine_ls_matrix_type     full
_refine_ls_R_factor_all     0.1665
_refine_ls_R_factor_gt     0.0645
_refine_ls_wR_factor_gt     0.1032
_refine_ls_wR_factor_ref     0.1304
_refine_ls_goodness_of_fit_ref     0.922
_refine_ls_restrained_S_all     0.916
_refine_ls_number_reflns     3366
_refine_ls_number_parameters     286
_refine_ls_number_restraints     47
_refine_ls_hydrogen_treatment     constr
_refine_ls_weighting_scheme     calc
_refine_ls_weighting_details
                 'calc w=1/[\s^2^(Fo^2^)+(0.0307P)^2^] where P=(Fo^2^+2Fc^2^)/3'
_atom_sites_solution_hydrogens     geom
_atom_sites_solution_primary     direct
_atom_sites_solution_secondary     difmap
_refine_ls_shift/su_max     0.000
_refine_ls_shift/su_mean     0.000
_refine_diff_density_max     0.260
_refine_diff_density_min     -0.289
_refine_ls_extinction_method     'SHELXL97 (Sheldrick, 2008)'
_refine_ls_extinction_coef     0.0020(3)
_refine_ls_extinction_expression
                                  'Fc^*^=kFc[1+0.001xFc^2^\l^3^/sin(2\q)]^-1/4^'
loop_
    _atom_type_symbol
    _atom_type_description
    _atom_type_scat_dispersion_real
    _atom_type_scat_dispersion_imag
    _atom_type_scat_source
    'C' 'C' 0.0033 0.0016
                         'International Tables Vol C Tables 4.2.6.8 and 6.1.1.4'
    'H' 'H' 0.0000 0.0000
                         'International Tables Vol C Tables 4.2.6.8 and 6.1.1.4'
    'Br' 'Br' -0.2901 2.4595
                         'International Tables Vol C Tables 4.2.6.8 and 6.1.1.4'
    'N' 'N' 0.0061 0.0033
                         'International Tables Vol C Tables 4.2.6.8 and 6.1.1.4'
    'O' 'O' 0.0106 0.0060
                         'International Tables Vol C Tables 4.2.6.8 and 6.1.1.4'
_computing_data_collection     'X-AREA (Stoe & Cie, 2001)'
_computing_cell_refinement     'X-AREA (Stoe & Cie, 2001)'
_computing_data_reduction     'X-AREA (Stoe & Cie, 2001)'
_computing_structure_solution     'SHELXS97 (Sheldrick, 2008)'
_computing_structure_refinement     'SHELXL97 (Sheldrick, 2008)'
_computing_molecular_graphics     'XP in SHELXTL-Plus (Sheldrick, 2008)'
_computing_publication_material     'SHELXL97 (Sheldrick, 2008)'
loop_
    _atom_site_type_symbol
    _atom_site_label
    _atom_site_fract_x
    _atom_site_fract_y
    _atom_site_fract_z
    _atom_site_U_iso_or_equiv
    _atom_site_adp_type
    _atom_site_calc_flag
    _atom_site_refinement_flags
    _atom_site_occupancy
    _atom_site_disorder_assembly
    _atom_site_disorder_group
    Br Br1 0.73186(7) 1.08989(19) 0.62438(6) 0.0654(5) Uani d P 0.50 A 1
    N N1 0.7175(3) 1.0605(11) 0.6027(4) 0.050 Uiso d PD 0.50 A 2
    O O11 0.7045(4) 1.0828(14) 0.6532(4) 0.110(4) Uani d PD 0.50 A 2
    O O12 0.7628(3) 1.1127(11) 0.6024(5) 0.086(3) Uani d PD 0.50 A 2
    O O1 0.55519(13) 0.6827(4) 0.34459(15) 0.0402(8) Uani d . 1 . .
    O O2 0.58956(14) 0.6443(4) 0.19972(16) 0.0444(8) Uani d . 1 . .
    C C1 0.5086(2) 0.8009(6) 0.4372(2) 0.0474(13) Uani d . 1 . .
    H H1A 0.5030 0.8392 0.4801 0.057 Uiso calc R 1 . .
    H H1B 0.4993 0.6867 0.4303 0.057 Uiso calc R 1 . .
    C C2 0.6667(2) 0.7893(6) 0.3528(2) 0.0438(12) Uani d . 1 B .
    H H2A 0.6624 0.6752 0.3410 0.053 Uiso calc R 1 . .
    H H2B 0.7104 0.8205 0.3711 0.053 Uiso calc R 1 . .
    C C11 0.5757(2) 0.8291(5) 0.4588(2) 0.0395(12) Uani d . 1 . .
    C C12 0.5960(2) 0.7747(5) 0.4091(2) 0.0356(11) Uani d . 1 B .
    C C13 0.6528(2) 0.8223(5) 0.4169(2) 0.0358(11) Uani d . 1 . .
    C C14 0.69268(19) 0.9186(5) 0.48264(18) 0.0402(11) Uani d D 1 A .
    H H14 0.7317 0.9536 0.4906 0.048 Uiso calc R 1 . .
    C C15 0.6751(2) 0.9614(4) 0.53478(18) 0.0416(12) Uani d D 1 . .
    C C16 0.61726(18) 0.9227(5) 0.5234(2) 0.0450(12) Uani d D 1 A .
    H H16 0.6057 0.9592 0.5592 0.054 Uiso calc R 1 . .
    C C17 0.5514(5) 0.5159(14) 0.3672(9) 0.071(4) Uani d PD 0.625(13) B 1
    H H17A 0.5487 0.5163 0.4150 0.086 Uiso calc PR 0.625(13) B 1
    H H17B 0.5128 0.4659 0.3241 0.086 Uiso calc PR 0.625(13) B 1
    C C18 0.6064(5) 0.4232(11) 0.3824(6) 0.066(4) Uani d PD 0.625(13) B 1
    H H18 0.6161 0.4200 0.3422 0.079 Uiso calc PR 0.625(13) B 1
    C C19 0.6430(7) 0.3450(13) 0.4472(7) 0.082(4) Uani d PD 0.625(13) B 1
    H H19A 0.6348 0.3454 0.4888 0.098 Uiso calc PR 0.625(13) B 1
    H H19B 0.6777 0.2877 0.4528 0.098 Uiso calc PR 0.625(13) B 1
    C C17' 0.5755(9) 0.526(2) 0.3452(9) 0.053(5) Uani d PDU 0.375(13) B 2
    H H17C 0.6208 0.5247 0.3641 0.064 Uiso calc PR 0.375(13) B 2
    H H17D 0.5522 0.4812 0.2913 0.064 Uiso calc PR 0.375(13) B 2
    C C18' 0.5636(8) 0.4314(19) 0.3980(8) 0.057(6) Uani d PDU 0.375(13) B 2
    H H18' 0.5224 0.4326 0.3891 0.068 Uiso calc PR 0.375(13) B 2
    C C19' 0.6059(12) 0.346(2) 0.4563(10) 0.080(7) Uani d PDU 0.375(13) B 2
    H H19C 0.6476 0.3419 0.4669 0.096 Uiso calc PR 0.375(13) B 2
    H H19D 0.5949 0.2878 0.4881 0.096 Uiso calc PR 0.375(13) B 2
    C C21 0.62150(19) 0.8809(6) 0.2786(2) 0.0368(11) Uani d . 1 . .
    C C22 0.5834(2) 0.8061(6) 0.2053(2) 0.0370(11) Uani d . 1 B .
    C C23 0.53622(19) 0.8876(6) 0.1391(2) 0.0404(12) Uani d . 1 . .
    C C24 0.5298(2) 1.0487(6) 0.1459(2) 0.0458(13) Uani d . 1 B .
    H H24 0.4985 1.1061 0.1018 0.055 Uiso calc R 1 . .
    C C25 0.5683(2) 1.1257(6) 0.2160(3) 0.0557(15) Uani d . 1 . .
    H H25 0.5639 1.2360 0.2195 0.067 Uiso calc R 1 B .
    C C26 0.6134(2) 1.0433(6) 0.2817(2) 0.0450(13) Uani d . 1 B .
    H H26 0.6393 1.0982 0.3297 0.054 Uiso calc R 1 . .
    C C27 0.6382(4) 0.6220(8) 0.1775(6) 0.038(2) Uani d PD 0.717(14) C 1
    H H27A 0.6793 0.6649 0.2189 0.045 Uiso calc PR 0.717(14) C 1
    H H27B 0.6252 0.6751 0.1270 0.045 Uiso calc PR 0.717(14) C 1
    C C28 0.6421(3) 0.4457(8) 0.1700(5) 0.042(2) Uani d PD 0.717(14) C 1
    H H28A 0.6012 0.4059 0.1268 0.051 Uiso calc PR 0.717(14) C 1
    H H28B 0.6513 0.3941 0.2195 0.051 Uiso calc PR 0.717(14) C 1
    C C29 0.6936(5) 0.4045(18) 0.1529(7) 0.048(3) Uani d PD 0.717(14) C 1
    H H29A 0.6964 0.2898 0.1502 0.072 Uiso calc PR 0.717(14) C 1
    H H29B 0.7339 0.4460 0.1951 0.072 Uiso calc PR 0.717(14) C 1
    H H29C 0.6833 0.4511 0.1025 0.072 Uiso calc PR 0.717(14) C 1
    C C27' 0.6423(11) 0.562(4) 0.2081(11) 0.052(7) Uani d PDU 0.283(14) C 2
    H H27C 0.6514 0.4696 0.2427 0.063 Uiso calc PR 0.283(14) C 2
    H H27D 0.6795 0.6318 0.2334 0.063 Uiso calc PR 0.283(14) C 2
    C C28' 0.6306(10) 0.509(3) 0.1297(11) 0.052(6) Uani d PDU 0.283(14) C 2
    H H28C 0.6113 0.5955 0.0912 0.062 Uiso calc PR 0.283(14) C 2
    H H28D 0.6007 0.4193 0.1105 0.062 Uiso calc PR 0.283(14) C 2
    C C29' 0.6917(16) 0.457(5) 0.135(2) 0.066(13) Uani d PDU 0.283(14) C 2
    H H29D 0.6817 0.3900 0.0901 0.108 Uiso calc PR 0.283(14) C 2
    H H29E 0.7176 0.3979 0.1842 0.108 Uiso calc PR 0.283(14) C 2
    H H29F 0.7147 0.5501 0.1350 0.108 Uiso calc PR 0.283(14) C 2
loop_
    _atom_site_aniso_label
    _atom_site_aniso_U_11
    _atom_site_aniso_U_22
    _atom_site_aniso_U_33
    _atom_site_aniso_U_12
    _atom_site_aniso_U_13
    _atom_site_aniso_U_23
    Br1 0.0603(10) 0.0649(9) 0.0360(6) 0.0170(8) 0.0009(5) -0.0200(6)
    O11 0.083(7) 0.167(10) 0.067(5) 0.003(7) 0.029(5) -0.061(6)
    O12 0.092(7) 0.092(7) 0.059(5) -0.022(6) 0.030(5) -0.017(4)
    O1 0.0349(18) 0.037(2) 0.0406(16) -0.0036(15) 0.0140(13) -0.0072(13)
    O2 0.0324(19) 0.054(2) 0.0501(17) 0.0019(16) 0.0238(14) -0.0162(14)
    C1 0.044(3) 0.062(3) 0.038(2) -0.004(3) 0.022(2) 0.006(2)
    C2 0.028(3) 0.056(3) 0.042(2) 0.008(2) 0.014(2) -0.009(2)
    C11 0.042(3) 0.045(3) 0.0243(19) 0.005(2) 0.0122(18) 0.0079(18)
    C12 0.035(3) 0.034(3) 0.031(2) 0.007(2) 0.0121(19) 0.0046(18)
    C13 0.035(3) 0.033(3) 0.031(2) 0.009(2) 0.0109(18) 0.0032(18)
    C14 0.032(3) 0.036(3) 0.036(2) 0.006(2) 0.0057(18) 0.005(2)
    C15 0.048(3) 0.037(3) 0.0243(19) 0.009(2) 0.0082(19) 0.0009(18)
    C16 0.045(3) 0.055(3) 0.032(2) 0.017(3) 0.0178(19) 0.006(2)
    C17 0.064(9) 0.043(7) 0.103(10) -0.023(7) 0.041(7) -0.014(7)
    C18 0.083(8) 0.036(6) 0.078(7) 0.001(6) 0.042(6) -0.022(5)
    C19 0.117(12) 0.035(6) 0.085(8) 0.008(7) 0.047(8) 0.005(5)
    C17' 0.037(11) 0.047(11) 0.068(10) 0.004(9) 0.021(8) 0.005(7)
    C18' 0.063(12) 0.019(9) 0.069(10) -0.007(9) 0.021(9) -0.004(7)
    C19' 0.103(18) 0.052(11) 0.077(11) 0.015(12) 0.043(12) 0.000(8)
    C21 0.029(2) 0.054(3) 0.038(2) -0.004(2) 0.0253(17) -0.009(2)
    C22 0.038(3) 0.048(3) 0.041(2) -0.003(2) 0.031(2) -0.009(2)
    C23 0.030(2) 0.072(4) 0.031(2) -0.003(3) 0.0232(18) -0.005(2)
    C24 0.047(3) 0.056(4) 0.039(2) 0.001(2) 0.025(2) 0.004(2)
    C25 0.066(4) 0.049(4) 0.051(3) -0.008(3) 0.030(2) 0.000(2)
    C26 0.043(3) 0.049(3) 0.037(2) -0.005(2) 0.017(2) -0.006(2)
    C27 0.039(4) 0.041(5) 0.049(5) 0.001(4) 0.034(4) -0.011(3)
    C28 0.035(4) 0.040(5) 0.045(5) 0.000(4) 0.017(3) -0.016(4)
    C29 0.039(5) 0.054(9) 0.049(5) 0.005(5) 0.022(4) -0.016(6)
    C27' 0.053(13) 0.070(19) 0.057(13) -0.012(13) 0.045(12) 0.006(12)
    C28' 0.071(15) 0.059(15) 0.043(11) 0.005(11) 0.044(11) -0.003(10)
    C29' 0.09(2) 0.05(2) 0.08(2) 0.031(16) 0.059(16) -0.006(16)
_geom_special_details
;
All e.s.d.'s (except the e.s.d. in the dihedral angle between two l.s. planes)
are estimated using the full covariance matrix. The cell e.s.d.'s are taken
into account individually in the estimation of e.s.d.'s in distances, angles
and torsion angles; correlations between e.s.d.'s in cell parameters are only
used when they are defined by crystal symmetry. An approximate (isotropic)
treatment of cell e.s.d.'s is used for estimating e.s.d.'s involving l.s.
planes.
;
loop_
    _geom_bond_atom_site_label_1
    _geom_bond_atom_site_label_2
    _geom_bond_site_symmetry_2
    _geom_bond_distance
    _geom_bond_publ_flag
    Br1 C15 . 1.934(3) ?
    N1 O12 . 1.2200(11) ?
    N1 O11 . 1.2203(10) ?
    N1 C15 . 1.4704(10) ?
    O1 C12 . 1.390(5) ?
    O1 C17' . 1.426(18) ?
    O1 C17 . 1.505(13) ?
    O2 C22 . 1.394(5) ?
    O2 C27' . 1.42(3) ?
    O2 C27 . 1.508(9) ?
    C1 C11 . 1.518(6) ?
    C1 C23 2_655 1.525(6) ?
    C1 H1A . 0.9900 ?
    C1 H1B . 0.9900 ?
    C2 C13 . 1.514(6) ?
    C2 C21 . 1.523(6) ?
    C2 H2A . 0.9900 ?
    C2 H2B . 0.9900 ?
    C11 C16 . 1.403(5) ?
    C11 C12 . 1.404(6) ?
    C12 C13 . 1.404(6) ?
    C13 C14 . 1.418(5) ?
    C14 C15 . 1.372(6) ?
    C14 H14 . 0.9500 ?
    C15 C16 . 1.380(5) ?
    C16 H16 . 0.9500 ?
    C17 C18 . 1.473(12) ?
    C17 H17A . 0.9900 ?
    C17 H17B . 0.9900 ?
    C18 C19 . 1.307(11) ?
    C18 H18 . 0.9500 ?
    C19 H19A . 0.9500 ?
    C19 H19B . 0.9500 ?
    C17' C18' . 1.470(15) ?
    C17' H17C . 0.9900 ?
    C17' H17D . 0.9900 ?
    C18' C19' . 1.307(16) ?
    C18' H18' . 0.9500 ?
    C19' H19C . 0.9500 ?
    C19' H19D . 0.9500 ?
    C21 C26 . 1.401(6) ?
    C21 C22 . 1.409(5) ?
    C22 C23 . 1.408(6) ?
    C23 C24 . 1.393(7) ?
    C23 C1 2_655 1.525(6) ?
    C24 C25 . 1.377(6) ?
    C24 H24 . 0.9500 ?
    C25 C26 . 1.389(6) ?
    C25 H25 . 0.9500 ?
    C26 H26 . 0.9500 ?
    C27 C28 . 1.513(9) ?
    C27 H27A . 0.9900 ?
    C27 H27B . 0.9900 ?
    C28 C29 . 1.533(10) ?
    C28 H28A . 0.9900 ?
    C28 H28B . 0.9900 ?
    C29 H29A . 0.9800 ?
    C29 H29B . 0.9800 ?
    C29 H29C . 0.9800 ?
    C27' C28' . 1.500(16) ?
    C27' H27C . 0.9900 ?
    C27' H27D . 0.9900 ?
    C28' C29' . 1.537(17) ?
    C28' H28C . 0.9900 ?
    C28' H28D . 0.9900 ?
    C29' H29D . 0.9800 ?
    C29' H29E . 0.9800 ?
    C29' H29F . 0.9800 ?
loop_
    _geom_angle_atom_site_label_1
    _geom_angle_atom_site_label_2
    _geom_angle_atom_site_label_3
    _geom_angle_site_symmetry_1
    _geom_angle_site_symmetry_3
    _geom_angle
    _geom_angle_publ_flag
    O12 N1 O11 . . 126.5(6) ?
    O12 N1 C15 . . 115.4(5) ?
    O11 N1 C15 . . 118.2(5) ?
    C12 O1 C17' . . 115.6(7) ?
    C12 O1 C17 . . 112.6(6) ?
    C22 O2 C27' . . 127.5(12) ?
    C22 O2 C27 . . 106.7(4) ?
    C11 C1 C23 . 2_655 109.5(4) ?
    C11 C1 H1A . . 109.8 ?
    C23 C1 H1A 2_655 . 109.8 ?
    C11 C1 H1B . . 109.8 ?
    C23 C1 H1B 2_655 . 109.8 ?
    H1A C1 H1B . . 108.2 ?
    C13 C2 C21 . . 110.0(4) ?
    C13 C2 H2A . . 109.7 ?
    C21 C2 H2A . . 109.7 ?
    C13 C2 H2B . . 109.7 ?
    C21 C2 H2B . . 109.7 ?
    H2A C2 H2B . . 108.2 ?
    C16 C11 C12 . . 117.8(4) ?
    C16 C11 C1 . . 121.8(4) ?
    C12 C11 C1 . . 120.1(4) ?
    O1 C12 C11 . . 118.4(4) ?
    O1 C12 C13 . . 118.4(4) ?
    C11 C12 C13 . . 122.9(4) ?
    C12 C13 C14 . . 116.8(4) ?
    C12 C13 C2 . . 121.2(4) ?
    C14 C13 C2 . . 121.6(4) ?
    C15 C14 C13 . . 120.1(4) ?
    C15 C14 H14 . . 119.9 ?
    C13 C14 H14 . . 119.9 ?
    C14 C15 C16 . . 122.4(3) ?
    C14 C15 N1 . . 119.0(4) ?
    C16 C15 N1 . . 118.5(4) ?
    C14 C15 Br1 . . 118.4(3) ?
    C16 C15 Br1 . . 119.1(3) ?
    C15 C16 C11 . . 119.6(4) ?
    C15 C16 H16 . . 120.2 ?
    C11 C16 H16 . . 120.2 ?
    C18 C17 O1 . . 111.6(10) ?
    C18 C17 H17A . . 109.3 ?
    O1 C17 H17A . . 109.3 ?
    C18 C17 H17B . . 109.3 ?
    O1 C17 H17B . . 109.3 ?
    H17A C17 H17B . . 108.0 ?
    C19 C18 C17 . . 124.8(13) ?
    C19 C18 H18 . . 117.6 ?
    C17 C18 H18 . . 117.6 ?
    C18 C19 H19A . . 120.0 ?
    C18 C19 H19B . . 120.0 ?
    H19A C19 H19B . . 120.0 ?
    O1 C17' C18' . . 108.2(15) ?
    O1 C17' H17C . . 110.1 ?
    C18' C17' H17C . . 110.1 ?
    O1 C17' H17D . . 110.1 ?
    C18' C17' H17D . . 110.1 ?
    H17C C17' H17D . . 108.4 ?
    C19' C18' C17' . . 124.5(19) ?
    C19' C18' H18' . . 117.7 ?
    C17' C18' H18' . . 117.7 ?
    C18' C19' H19C . . 120.0 ?
    C18' C19' H19D . . 120.0 ?
    H19C C19' H19D . . 120.0 ?
    C26 C21 C22 . . 117.0(4) ?
    C26 C21 C2 . . 120.8(4) ?
    C22 C21 C2 . . 122.1(4) ?
    O2 C22 C23 . . 118.9(4) ?
    O2 C22 C21 . . 118.9(4) ?
    C23 C22 C21 . . 122.0(4) ?
    C24 C23 C22 . . 118.3(4) ?
    C24 C23 C1 . 2_655 120.7(4) ?
    C22 C23 C1 . 2_655 121.0(5) ?
    C25 C24 C23 . . 120.7(4) ?
    C25 C24 H24 . . 119.6 ?
    C23 C24 H24 . . 119.6 ?
    C24 C25 C26 . . 120.5(5) ?
    C24 C25 H25 . . 119.7 ?
    C26 C25 H25 . . 119.7 ?
    C25 C26 C21 . . 121.3(4) ?
    C25 C26 H26 . . 119.3 ?
    C21 C26 H26 . . 119.3 ?
    O2 C27 C28 . . 104.9(7) ?
    O2 C27 H27A . . 110.8 ?
    C28 C27 H27A . . 110.8 ?
    O2 C27 H27B . . 110.8 ?
    C28 C27 H27B . . 110.8 ?
    H27A C27 H27B . . 108.8 ?
    C27 C28 C29 . . 110.7(8) ?
    C27 C28 H28A . . 109.5 ?
    C29 C28 H28A . . 109.5 ?
    C27 C28 H28B . . 109.5 ?
    C29 C28 H28B . . 109.5 ?
    H28A C28 H28B . . 108.1 ?
    C28 C29 H29A . . 109.5 ?
    C28 C29 H29B . . 109.5 ?
    H29A C29 H29B . . 109.5 ?
    C28 C29 H29C . . 109.5 ?
    H29A C29 H29C . . 109.5 ?
    H29B C29 H29C . . 109.5 ?
    O2 C27' C28' . . 111.2(19) ?
    O2 C27' H27C . . 109.4 ?
    C28' C27' H27C . . 109.4 ?
    O2 C27' H27D . . 109.4 ?
    C28' C27' H27D . . 109.4 ?
    H27C C27' H27D . . 108.0 ?
    C27' C28' C29' . . 111.5(19) ?
    C27' C28' H28C . . 109.3 ?
    C29' C28' H28C . . 109.3 ?
    C27' C28' H28D . . 109.3 ?
    C29' C28' H28D . . 109.3 ?
    H28C C28' H28D . . 108.0 ?
    C28' C29' H29D . . 109.5 ?
    C28' C29' H29E . . 109.5 ?
    H29D C29' H29E . . 109.5 ?
    C28' C29' H29F . . 109.5 ?
    H29D C29' H29F . . 109.5 ?
    H29E C29' H29F . . 109.5 ?
loop_
    _geom_torsion_atom_site_label_1
    _geom_torsion_atom_site_label_2
    _geom_torsion_atom_site_label_3
    _geom_torsion_atom_site_label_4
    _geom_torsion_site_symmetry_1
    _geom_torsion_site_symmetry_2
    _geom_torsion_site_symmetry_3
    _geom_torsion_site_symmetry_4
    _geom_torsion
    _geom_torsion_publ_flag
    C23 C1 C11 C16 2_655 . . . 109.7(5) ?
    C23 C1 C11 C12 2_655 . . . -63.7(6) ?
    C17' O1 C12 C11 . . . . -116.6(9) ?
    C17 O1 C12 C11 . . . . -76.8(7) ?
    C17' O1 C12 C13 . . . . 69.9(9) ?
    C17 O1 C12 C13 . . . . 109.6(6) ?
    C16 C11 C12 O1 . . . . -179.6(4) ?
    C1 C11 C12 O1 . . . . -5.9(6) ?
    C16 C11 C12 C13 . . . . -6.4(6) ?
    C1 C11 C12 C13 . . . . 167.3(4) ?
    O1 C12 C13 C14 . . . . 178.8(4) ?
    C11 C12 C13 C14 . . . . 5.6(6) ?
    O1 C12 C13 C2 . . . . 6.3(6) ?
    C11 C12 C13 C2 . . . . -166.9(4) ?
    C21 C2 C13 C12 . . . . 65.6(5) ?
    C21 C2 C13 C14 . . . . -106.5(4) ?
    C12 C13 C14 C15 . . . . -0.2(6) ?
    C2 C13 C14 C15 . . . . 172.3(4) ?
    C13 C14 C15 C16 . . . . -4.3(6) ?
    C13 C14 C15 N1 . . . . 179.6(6) ?
    C13 C14 C15 Br1 . . . . 178.9(3) ?
    O12 N1 C15 C14 . . . . 8.1(12) ?
    O11 N1 C15 C14 . . . . -171.8(9) ?
    O12 N1 C15 C16 . . . . -168.1(8) ?
    O11 N1 C15 C16 . . . . 11.9(13) ?
    C14 C15 C16 C11 . . . . 3.5(6) ?
    N1 C15 C16 C11 . . . . 179.6(6) ?
    Br1 C15 C16 C11 . . . . -179.8(3) ?
    C12 C11 C16 C15 . . . . 1.8(6) ?
    C1 C11 C16 C15 . . . . -171.8(4) ?
    C12 O1 C17 C18 . . . . -77.5(10) ?
    C17' O1 C17 C18 . . . . 25.5(12) ?
    O1 C17 C18 C19 . . . . 125.5(13) ?
    C12 O1 C17' C18' . . . . 79.0(13) ?
    C17 O1 C17' C18' . . . . -14.8(11) ?
    O1 C17' C18' C19' . . . . -126.8(19) ?
    C13 C2 C21 C26 . . . . 52.0(6) ?
    C13 C2 C21 C22 . . . . -124.0(4) ?
    C27' O2 C22 C23 . . . . 118.1(10) ?
    C27 O2 C22 C23 . . . . 93.9(5) ?
    C27' O2 C22 C21 . . . . -66.3(11) ?
    C27 O2 C22 C21 . . . . -90.5(5) ?
    C26 C21 C22 O2 . . . . -179.5(4) ?
    C2 C21 C22 O2 . . . . -3.4(6) ?
    C26 C21 C22 C23 . . . . -4.1(6) ?
    C2 C21 C22 C23 . . . . 172.1(4) ?
    O2 C22 C23 C24 . . . . 178.8(4) ?
    C21 C22 C23 C24 . . . . 3.4(6) ?
    O2 C22 C23 C1 . . . 2_655 1.5(6) ?
    C21 C22 C23 C1 . . . 2_655 -173.9(4) ?
    C22 C23 C24 C25 . . . . -0.5(7) ?
    C1 C23 C24 C25 2_655 . . . 176.8(4) ?
    C23 C24 C25 C26 . . . . -1.4(7) ?
    C24 C25 C26 C21 . . . . 0.6(8) ?
    C22 C21 C26 C25 . . . . 2.1(7) ?
    C2 C21 C26 C25 . . . . -174.1(4) ?
    C22 O2 C27 C28 . . . . -178.5(6) ?
    C27' O2 C27 C28 . . . . 42.4(18) ?
    O2 C27 C28 C29 . . . . -176.1(7) ?
    C22 O2 C27' C28' . . . . -105(2) ?
    C27 O2 C27' C28' . . . . -52.8(17) ?
    O2 C27' C28' C29' . . . . 166(2) ?
data_global
_journal_date_recd_electronic     2009-02-16
_journal_date_accepted     2009-02-23
_journal_name_full     'Acta Crystallographica, Section E'
_journal_year     2009
_journal_volume     65
_journal_issue      3
_journal_page_first     o617
_journal_page_last     o617
_journal_paper_category     QO
_journal_coeditor_code     AT2726
_publ_contact_author
;
      Dr. Michael Bolte
      Institut f\"ur Anorganische Chemie
      J. W. Goethe-Universit\"at
      Max-von-Laue-Str. 7
      60438 Frankfurt/Main
      Germany
;
_publ_contact_author_email     bolte@chemie.uni-frankfurt.de
_publ_contact_author_fax     '49 69 798 29239'
_publ_contact_author_phone     '49 69 798 29136'
_publ_section_title
;
5-Bromo-17-nitro-26,28-prop-2-enoxy-25,27-dipropoxycalix[4]arene
;
loop_
    _publ_author_name
    _publ_author_address
    'Hippius, Catharina'
;     Institut f\"ur Organische Chemie
      Universit\"at W\"urzburg
      Am Hubland
      97074 W\"urzburg
      Germany
;
    'W\"urthner, Frank'
;     Institut f\"ur Organische Chemie
      Universit\"at W\"urzburg
      Am Hubland
      97074 W\"urzburg
      Germany
;
    'Bolte, Michael'
;     Institut f\"ur Anorganische Chemie
      J. W. Goethe-Universit\"at Frankfurt
      Max-von-Laue-Strasse 7
      60438 Frankfurt/Main
      Germany
;
