# Supplementary material for: 5-Bromo-17-nitro-26,28-prop-2-en­oxy-25,27-dipropoxycalix[4]arene
Source: Acta Crystallogr Sect E Struct Rep Online. 2009 Feb 28;65(Pt 3):o617. doi: 10.1107/S160053680900659X (PMC2968623; doi:10.1107/S160053680900659X)
Supplement: Supplementary file 2 [file e-65-0o617-Isup2.hkl]

# 
# h,k,l, Fc-squared, Fo-squared, sigma(Fo-squared) and status flag 
# 
data_I
_shelx_title ' fw1 in C2/c' 
_shelx_refln_list_code          4 
_shelx_F_calc_maximum      360.80 
_exptl_crystal_F_000      1488.00 
_reflns_d_resolution_high  0.8205 
 
loop_ 
 _symmetry_equiv_pos_as_xyz 
 'x, y, z' 
 '-x, y, -z+1/2' 
 'x+1/2, y+1/2, z' 
 '-x+1/2, y+1/2, -z+1/2' 
 '-x, -y, -z' 
 'x, -y, z-1/2' 
 '-x+1/2, -y+1/2, -z' 
 'x+1/2, -y+1/2, z-1/2' 
 
_cell_length_a    25.0010 
_cell_length_b     8.4963 
_cell_length_c    19.9090 
_cell_angle_alpha  90.000 
_cell_angle_beta  121.530 
_cell_angle_gamma  90.000 
 
_shelx_F_squared_multiplier     1.000 
 
loop_ 
 _refln_index_h 
 _refln_index_k 
 _refln_index_l 
 _refln_F_squared_calc 
 _refln_F_squared_meas 
 _refln_F_squared_sigma 
 _refln_observed_status 
   4   0   0    20545.48    17378.58    613.41 o 
   6   0   0    16686.84    15509.94    488.20 o 
   8   0   0      181.99      213.07    217.41 o 
  10   0   0       20.96      109.01    261.08 o 
  12   0   0      233.88      333.26    309.42 o 
  14   0   0       30.07      313.88    245.50 o 
  16   0   0       27.82      229.15    301.01 o 
  18   0   0       39.63      122.32    335.72 o 
  20   0   0      220.70      231.00    313.13 o 
  22   0   0      380.32      648.41    324.73 o 
  24   0   0       36.78      131.02    329.63 o 
   3   1   0     1330.49     1441.16    155.54 o 
   5   1   0    17224.61    17459.66    819.78 o 
   7   1   0     3308.46     3022.72    218.88 o 
   9   1   0    11010.44    11444.62    893.32 o 
  11   1   0      948.40      692.03    218.85 o 
  13   1   0       28.37       -4.53    185.84 o 
  15   1   0     3945.75     3695.19    249.74 o 
  17   1   0     1992.67     2047.81    224.14 o 
  19   1   0      629.26      756.08    224.53 o 
  21   1   0      843.00      823.49    180.67 o 
  23   1   0       76.48      -20.70    148.68 o 
  25   1   0      521.50      587.44    206.85 o 
   0   2   0    13710.07    14049.31    549.61 o 
   2   2   0    17026.46    18519.28    449.33 o 
   4   2   0     2134.95     1931.10    507.16 o 
   6   2   0        6.51       66.07    122.96 o 
   8   2   0     1767.76     1714.81    184.22 o 
  10   2   0        0.66       71.47    151.27 o 
  12   2   0     7857.12     8005.36   1287.68 o 
  14   2   0      632.36      826.00    199.47 o 
  16   2   0      217.60      170.30    158.87 o 
  18   2   0        1.66      -57.45    181.06 o 
  20   2   0      677.43      769.62    163.52 o 
  22   2   0        1.61       51.15    281.30 o 
  24   2   0      248.42      100.83    164.16 o 
   1   3   0     1880.01     2324.46    483.18 o 
   3   3   0     1015.53     1011.02    187.02 o 
   5   3   0        0.23     -122.76    176.44 o 
   7   3   0       55.52       81.71    136.66 o 
   9   3   0      253.42      241.38    206.08 o 
  11   3   0       57.39     -191.22    191.22 o 
  13   3   0     2400.08     2521.91    179.74 o 
  15   3   0      150.11      229.26    191.81 o 
  17   3   0       16.17       65.27    159.04 o 
  19   3   0       58.56      105.30    136.01 o 
  21   3   0       58.35      189.62    140.97 o 
  23   3   0       39.08      152.58    211.32 o 
   0   4   0    20754.66    18967.57    513.37 o 
   2   4   0     2589.54     2541.50    192.18 o 
   4   4   0      162.59       36.72    190.55 o 
   6   4   0     4263.21     4182.08    469.77 o 
   8   4   0     1436.72     1488.51    139.25 o 
  10   4   0      307.65      325.38    130.86 o 
  12   4   0        9.18     -205.74    255.16 o 
  14   4   0       21.10      -87.78    274.64 o 
  16   4   0      113.46       59.60    261.87 o 
  18   4   0      286.38      265.90    195.77 o 
  20   4   0       39.14       24.71    271.69 o 
  22   4   0       24.97      100.39    303.87 o 
   1   5   0       14.71      188.08    154.20 o 
   3   5   0      317.01      489.07    184.24 o 
   5   5   0     1101.09     1119.02    159.34 o 
   7   5   0     3354.74     3558.51    144.27 o 
   9   5   0      473.32      622.50    122.89 o 
  11   5   0     6527.08     6112.02    421.60 o 
  13   5   0      291.49      412.25    189.07 o 
  15   5   0       95.29      -65.60    264.83 o 
  17   5   0     1710.57     1342.72    292.49 o 
  19   5   0      129.60      569.59    291.88 o 
  21   5   0       25.08      455.16    209.92 o 
   0   6   0     1398.52     1518.43    205.78 o 
   2   6   0     6551.90     6341.91   1064.76 o 
   4   6   0     1941.84     2188.18    178.75 o 
   6   6   0      296.18      531.04    183.77 o 
   8   6   0     1518.31     1860.53    175.06 o 
  10   6   0      463.31      421.99    127.73 o 
  12   6   0      619.76      682.55    146.09 o 
  14   6   0      514.34      458.44    220.07 o 
  16   6   0       15.99      -45.76    192.26 o 
  18   6   0        8.33      -92.74    192.61 o 
  20   6   0       96.34      258.47    208.19 o 
   1   7   0     1183.26     1237.64    150.59 o 
   3   7   0      871.65     1204.65    212.04 o 
   5   7   0      118.02      110.13    143.12 o 
   7   7   0      285.71      402.76    148.17 o 
   9   7   0     1175.45     1278.85    137.22 o 
  11   7   0       10.06      -44.23    134.60 o 
  13   7   0      221.06      305.74    128.02 o 
  15   7   0      554.50      264.28    274.46 o 
  17   7   0        1.87      121.01    184.86 o 
   0   8   0     1749.87     1525.51    279.27 o 
   2   8   0        7.95       37.30    154.18 o 
   4   8   0        1.45      102.08    185.75 o 
   6   8   0      103.77      275.41    181.87 o 
   8   8   0       89.38      259.23    160.08 o 
  10   8   0        4.78     -115.95    158.63 o 
  12   8   0        5.43       10.68    133.31 o 
  14   8   0       98.33      277.21    141.07 o 
  16   8   0       34.25     -141.37    214.62 o 
   1   9   0       80.25      323.41    266.00 o 
   3   9   0       17.41      -32.69    198.78 o 
   5   9   0      149.22       64.29    165.06 o 
   7   9   0        8.33       -2.29    140.43 o 
   9   9   0        4.29      -94.38    141.15 o 
  11   9   0        0.39       21.42    150.31 o 
   0  10   0       31.08      -81.86    300.22 o 
   2  10   0       34.82     -168.46    365.38 o 
   4  10   0      231.68      373.74    251.14 o 
   6  10   0       46.11      166.64    134.96 o 
 -25   1   1      196.04      -20.84    300.16 o 
 -23   1   1      337.97      311.70    216.53 o 
 -21   1   1     1404.74     1402.21    171.21 o 
 -19   1   1       21.85       25.65    145.29 o 
 -17   1   1       31.65       63.19    188.71 o 
 -15   1   1     1296.38     1252.39    215.43 o 
 -13   1   1     3155.97     3347.71    243.05 o 
 -11   1   1      228.80      396.74    213.25 o 
  -9   1   1     1818.48     2231.76    205.28 o 
  -7   1   1     2408.68     2443.14    254.81 o 
  -5   1   1     5445.33     5297.37    324.21 o 
   3   1   1    23136.68    20671.11   1014.07 o 
   5   1   1      311.77      284.72    181.93 o 
   7   1   1    16439.09    16163.44    353.05 o 
   9   1   1     3087.42     3365.90    183.71 o 
  11   1   1       16.23       19.70    139.05 o 
  13   1   1     1160.36      911.15    197.97 o 
  15   1   1      888.54      972.54    198.63 o 
  17   1   1       63.85      177.94    202.26 o 
  19   1   1      104.87       27.99    197.33 o 
  21   1   1      120.32       21.36    150.39 o 
  23   1   1      287.92      419.00    179.24 o 
  25   1   1       18.38     -139.88    208.21 o 
 -26   2   1      490.01      613.62    318.65 o 
 -24   2   1        0.70       70.28    199.04 o 
 -22   2   1       13.44      -84.26    201.24 o 
 -20   2   1        9.72      -80.67    156.41 o 
 -18   2   1       14.92        8.46    193.78 o 
 -16   2   1      566.61      357.05    197.77 o 
 -14   2   1      311.31      288.37    190.40 o 
 -12   2   1     1960.07     2102.20    205.97 o 
 -10   2   1     2231.22     2036.76    204.88 o 
  -8   2   1     8344.20     8609.95    525.61 o 
  -6   2   1    12219.42    12267.83    599.08 o 
  -4   2   1    11299.22    10275.25    597.44 o 
  -2   2   1      725.92      722.22    267.71 o 
   0   2   1    14914.66    15003.63    427.26 o 
   2   2   1    97000.41   102374.23   1074.42 o 
   4   2   1     3748.63     3804.09    172.66 o 
   6   2   1    12599.73    11866.06    522.50 o 
   8   2   1      903.50     1063.03    130.18 o 
  10   2   1     2187.41     2420.10    137.17 o 
  12   2   1     3304.69     3384.93    217.84 o 
  14   2   1       16.14     -194.91    194.91 o 
  16   2   1     1511.73     1373.54    172.53 o 
  18   2   1       63.84      292.06    184.23 o 
  20   2   1      881.14      834.32    273.25 o 
  22   2   1       35.35       61.42    164.68 o 
  24   2   1       14.84     -198.81    222.86 o 
 -25   3   1        7.49       35.19    170.46 o 
 -23   3   1       48.58      445.23    355.64 o 
 -21   3   1      201.97      572.50    171.45 o 
 -19   3   1     1035.68     1065.49    148.95 o 
 -17   3   1     1894.51     2386.51    380.93 o 
 -15   3   1     2796.45     2817.51    189.24 o 
 -13   3   1      411.90      472.26    149.32 o 
 -11   3   1     1362.24     1859.01    283.33 o 
  -9   3   1       60.16      129.87    164.95 o 
  -7   3   1     1054.61     1295.26    156.79 o 
  -5   3   1     2209.88     2319.43    547.24 o 
  -3   3   1      931.08     1019.03    252.65 o 
  -1   3   1    17243.69    17299.72    478.18 o 
   1   3   1       42.22      194.93    173.65 o 
   3   3   1     2091.36     1606.79    191.84 o 
   5   3   1    18029.15    18885.75    811.84 o 
   7   3   1    10669.25    11282.87    380.72 o 
   9   3   1     9244.19     9693.67    628.76 o 
  11   3   1     7944.18     8029.40    528.64 o 
  13   3   1      724.19      483.59    168.07 o 
  15   3   1      188.01      321.95    154.45 o 
  17   3   1      407.59      588.14    185.15 o 
  19   3   1      141.92     -102.90    194.01 o 
  21   3   1        3.60       57.64    176.95 o 
  23   3   1      427.43      540.73    225.32 o 
 -24   4   1      317.92      305.13    208.12 o 
 -22   4   1      158.21      322.77    215.15 o 
 -20   4   1      108.26       89.09    264.39 o 
 -18   4   1      307.43      341.43    265.21 o 
 -16   4   1        1.53      184.51    196.69 o 
 -14   4   1     1916.65     1353.66    283.45 o 
 -12   4   1      193.59       -9.05    253.36 o 
 -10   4   1     1853.68     1760.96    159.04 o 
  -8   4   1      291.13      154.10    164.51 o 
  -6   4   1     2753.73     1974.33    203.03 o 
  -4   4   1     9414.18    10172.85    266.77 o 
  -2   4   1     8013.09     8078.04    535.95 o 
   0   4   1     1660.52     1177.84    198.50 o 
   2   4   1      945.33     1269.88    174.30 o 
   4   4   1     1041.34     1014.44    198.50 o 
   6   4   1     1502.06     1430.73    165.79 o 
   8   4   1     1410.09     1374.34    153.45 o 
  10   4   1       56.30       61.40    161.53 o 
  12   4   1     4340.23     3815.67    302.79 o 
  14   4   1     4372.50     4659.18    244.53 o 
  16   4   1      258.97      568.68    251.80 o 
  18   4   1       48.62     -266.38    266.38 o 
  20   4   1        5.78       39.76    282.64 o 
  22   4   1      371.86       47.33    320.81 o 
 -23   5   1        0.13       93.43    310.92 o 
 -21   5   1       76.66      -89.17    208.27 o 
 -19   5   1      224.31      105.45    289.55 o 
 -17   5   1      262.36      266.07    264.24 o 
 -15   5   1      276.38      427.13    267.73 o 
 -13   5   1     2552.02     2306.28    189.52 o 
 -11   5   1       46.09      261.08    131.33 o 
  -9   5   1      106.10      163.51    144.63 o 
  -7   5   1      212.64      162.45    146.55 o 
  -5   5   1       45.57      124.68    127.15 o 
  -3   5   1      835.45      818.44    184.24 o 
  -1   5   1     1255.75     1650.36    177.23 o 
   1   5   1     7239.71     8407.64    236.77 o 
   3   5   1      124.70      -54.60    145.56 o 
   5   5   1     4993.96     5444.80    200.03 o 
   7   5   1     1038.34     1192.02    133.92 o 
   9   5   1        2.31      131.50    137.88 o 
  11   5   1      558.40      540.20    177.27 o 
  13   5   1       30.31      -35.58    189.65 o 
  15   5   1      144.61       33.50    262.22 o 
  17   5   1        4.16      249.59    268.73 o 
  19   5   1      449.80      798.01    291.06 o 
  21   5   1       13.22       53.41    307.27 o 
 -20   6   1        8.94       80.47    279.34 o 
 -18   6   1       12.31        9.22    281.78 o 
 -16   6   1      858.91      323.68    273.46 o 
 -14   6   1     2959.06     3011.32    194.30 o 
 -12   6   1     2734.02     2602.34    166.65 o 
 -10   6   1      257.36      360.27    128.48 o 
  -8   6   1       11.87      127.04    108.52 o 
  -6   6   1       72.52      216.92    140.05 o 
  -4   6   1     1418.21     1606.63    143.62 o 
  -2   6   1       82.31      244.19    132.38 o 
   0   6   1       41.54       40.17    304.88 o 
   2   6   1      124.99      126.84    147.26 o 
   4   6   1      203.82      214.63    129.76 o 
   6   6   1       81.90      107.38    130.09 o 
   8   6   1     1066.77      953.80    135.82 o 
  10   6   1      295.33      356.31    104.36 o 
  12   6   1      221.28      239.85    135.17 o 
  14   6   1      218.81      349.06    259.62 o 
  16   6   1       46.78     -205.92    205.92 o 
  18   6   1      181.95      -60.64    272.75 o 
  20   6   1       22.93       75.51    280.39 o 
 -19   7   1      293.70      439.29    285.12 o 
 -17   7   1       39.30       33.41    266.82 o 
 -15   7   1      392.65      493.52    217.26 o 
 -13   7   1      220.90      217.97    119.80 o 
 -11   7   1       62.34      158.68    123.27 o 
  -9   7   1       56.15       51.62    149.73 o 
  -7   7   1       79.14       40.28    181.79 o 
  -5   7   1      388.04      283.72    185.83 o 
  -3   7   1       90.26      226.94    190.65 o 
  -1   7   1     1734.07     1979.47    159.16 o 
   1   7   1      758.03      796.67    147.17 o 
   3   7   1      396.55      460.24    192.75 o 
   5   7   1      717.98      708.91    151.56 o 
   7   7   1     1083.66      915.35    120.10 o 
   9   7   1     3051.42     2342.14    300.34 o 
  11   7   1     1747.92     1637.22    130.87 o 
  13   7   1       87.64      215.30    147.72 o 
  15   7   1      199.42      159.13    188.62 o 
  17   7   1       16.02      191.82    273.95 o 
 -16   8   1        2.14      240.97    215.31 o 
 -14   8   1      848.58      755.84    125.81 o 
 -12   8   1      575.78      399.51    127.00 o 
 -10   8   1        6.65       48.24    140.07 o 
  -8   8   1        9.53      172.85    133.51 o 
  -6   8   1     1074.95      953.34    206.57 o 
  -4   8   1      371.92      465.41    153.22 o 
  -2   8   1       74.27        8.66    259.60 o 
   0   8   1     2583.13     2738.20    209.34 o 
   2   8   1       11.05       80.65    155.76 o 
   4   8   1       22.77      -90.81    185.60 o 
   6   8   1      129.39      141.84    131.22 o 
   8   8   1        8.27       88.07    159.30 o 
  10   8   1      109.21      198.77    146.76 o 
  12   8   1      151.48      307.41    147.30 o 
  14   8   1       13.05       93.56    169.48 o 
 -13   9   1       41.29      168.69    129.43 o 
 -11   9   1       17.49      -88.46    171.62 o 
  -9   9   1        0.51      -39.61    145.26 o 
  -7   9   1        0.49     -134.85    163.81 o 
  -5   9   1       17.71       42.03    166.20 o 
  -3   9   1       75.04      236.63    197.56 o 
  -1   9   1       28.89        9.87    162.91 o 
   1   9   1       82.12       61.61    234.63 o 
   3   9   1      163.75      269.79    193.65 o 
   5   9   1      721.94      766.16    174.33 o 
   7   9   1      238.05      185.79    131.99 o 
   9   9   1        2.91      109.17    134.86 o 
  11   9   1      219.13       74.87    138.24 o 
  -6  10   1       66.82      252.52    170.16 o 
  -4  10   1        3.34     -149.42    165.57 o 
  -2  10   1        1.04      -23.71    173.36 o 
   0  10   1      208.71      264.60    174.32 o 
   2  10   1       78.66       32.62    306.23 o 
   4  10   1       15.49      133.37    166.11 o 
 -26   0   2       50.88       52.92    159.60 o 
 -24   0   2      489.41      394.88    333.45 o 
 -22   0   2      425.45      647.57    312.38 o 
 -20   0   2     4697.57     4284.67    357.79 o 
 -18   0   2     1138.81     1277.28    281.64 o 
 -16   0   2      509.31      286.32    240.63 o 
 -14   0   2     1160.54      981.15    304.44 o 
 -12   0   2      236.03      542.89    258.43 o 
 -10   0   2    28825.74    31247.96    922.36 o 
   2   0   2     3787.53     3709.10    324.10 o 
   4   0   2    42115.29    41400.60    827.50 o 
   6   0   2      345.26      367.07    220.60 o 
   8   0   2     9541.75     9240.04    312.87 o 
  10   0   2     6752.45     6846.69    267.23 o 
  12   0   2     1914.45     1929.60    196.15 o 
  14   0   2     2979.87     2947.90    253.71 o 
  16   0   2      173.01      175.31    288.94 o 
  18   0   2      108.33      256.04    311.98 o 
  20   0   2     4322.40     4117.84    386.56 o 
  22   0   2       54.41      158.94    325.11 o 
  24   0   2        0.68      -67.16    344.15 o 
 -25   1   2      414.31      453.42    174.05 o 
 -23   1   2       16.05      508.20    215.94 o 
 -21   1   2       12.43      154.04    159.54 o 
 -19   1   2      539.05      509.46    164.85 o 
 -17   1   2     2862.21     2744.53    178.93 o 
 -15   1   2       17.84      110.70    138.74 o 
 -13   1   2      206.12      309.41    152.57 o 
 -11   1   2      711.38      883.61    163.77 o 
  -9   1   2      971.75      884.52    190.19 o 
  -7   1   2       23.84       -1.69    205.99 o 
  -5   1   2   130175.51   131057.70   7183.84 o 
  -3   1   2    19036.59    16071.17   1541.43 o 
   1   1   2     4220.31     3773.75    162.23 o 
   3   1   2      703.27      546.25    169.10 o 
   5   1   2    35412.95    36391.97   2064.44 o 
   7   1   2       24.73       -8.38    160.30 o 
   9   1   2     4509.51     4554.70    172.95 o 
  11   1   2     1657.62     1881.25    152.43 o 
  13   1   2      217.03      281.23    135.50 o 
  15   1   2      216.02      341.11    201.11 o 
  17   1   2      536.22      541.61    239.05 o 
  19   1   2     1052.20      824.23    215.30 o 
  21   1   2     1372.43     1277.78    297.21 o 
  23   1   2        3.26      -54.89    179.58 o 
 -26   2   2       47.34       82.42    204.77 o 
 -24   2   2      212.82     -143.21    271.36 o 
 -22   2   2      179.23       93.06    165.42 o 
 -20   2   2      117.11      231.41    188.78 o 
 -18   2   2        1.55     -110.38    189.77 o 
 -16   2   2       54.52       34.85    191.11 o 
 -14   2   2      404.27      552.62    185.24 o 
 -12   2   2      290.33      426.94    164.62 o 
 -10   2   2     1874.15     1832.87    199.47 o 
  -8   2   2     2008.03     2046.51    185.72 o 
  -6   2   2     2360.51     2314.00    247.88 o 
  -4   2   2     8604.25     8584.63    745.24 o 
  -2   2   2     6571.23     6228.16    325.53 o 
   0   2   2      289.08      130.68    258.00 o 
   2   2   2    26883.16    27634.03    502.12 o 
   4   2   2     8055.11     7432.00    172.46 o 
   6   2   2     3620.58     3650.26    312.89 o 
   8   2   2     6000.25     6790.80    240.69 o 
  10   2   2     1332.19     1326.97    129.07 o 
  12   2   2      803.47      923.45    137.53 o 
  14   2   2     2617.54     2365.08    189.21 o 
  16   2   2      445.99      580.40    149.39 o 
  18   2   2       13.42     -117.04    188.24 o 
  20   2   2       34.37      160.06    195.73 o 
  22   2   2        0.24       93.28    204.71 o 
  24   2   2        0.04      181.38    286.91 o 
 -25   3   2       38.31      -87.41    167.15 o 
 -23   3   2        2.04      115.82    252.37 o 
 -21   3   2      305.34      405.25    200.99 o 
 -19   3   2       40.00      158.23    178.26 o 
 -17   3   2       20.39       90.70    389.30 o 
 -15   3   2     1806.34     1868.19    186.09 o 
 -13   3   2      337.62      449.88    187.35 o 
 -11   3   2       12.08       56.80    157.41 o 
  -9   3   2     1808.11     1947.72    194.03 o 
  -7   3   2     1010.32     1313.68    162.53 o 
  -5   3   2     1507.81     1463.84    235.08 o 
  -3   3   2      117.80       25.98    211.72 o 
  -1   3   2       45.79       26.11    145.90 o 
   1   3   2     2736.86     2594.29    230.85 o 
   3   3   2     5022.04     5180.44    188.01 o 
   5   3   2     2554.27     2632.19    146.63 o 
   7   3   2       37.12      -26.74    169.21 o 
   9   3   2      159.18      189.64    147.37 o 
  11   3   2      618.19      708.58    108.70 o 
  13   3   2     1234.54      999.91    197.97 o 
  15   3   2      838.79      827.01    224.13 o 
  17   3   2      211.37      238.77    153.39 o 
  19   3   2      209.99      -77.06    160.72 o 
  21   3   2       33.95       49.95    158.63 o 
  23   3   2       82.41      291.44    178.47 o 
 -24   4   2       36.64      274.04    301.61 o 
 -22   4   2        7.15     -270.64    271.07 o 
 -20   4   2      269.85      401.02    268.85 o 
 -18   4   2       57.70      156.77    178.95 o 
 -16   4   2      416.42      346.50    193.44 o 
 -14   4   2      787.61      597.63    277.84 o 
 -12   4   2      412.89      335.09    137.13 o 
 -10   4   2       20.80      119.80    169.40 o 
  -8   4   2      580.08      633.11    171.19 o 
  -6   4   2     3367.81     3896.18    223.26 o 
  -4   4   2     2074.73     2317.34    304.88 o 
  -2   4   2      860.02     1101.20    167.39 o 
   0   4   2      927.93     1140.03    253.36 o 
   2   4   2     3919.56     3549.28    622.47 o 
   4   4   2        4.12        8.06    147.87 o 
   6   4   2      785.87      663.99    123.31 o 
   8   4   2     1575.45     1487.99    135.76 o 
  10   4   2      353.31      427.61    193.86 o 
  12   4   2      106.57      236.08    206.61 o 
  14   4   2      957.01      983.97    275.33 o 
  16   4   2      300.17      474.79    166.77 o 
  18   4   2        9.48      182.74    214.96 o 
  20   4   2      497.52      300.82    182.52 o 
  22   4   2      251.43      357.25    230.77 o 
 -23   5   2        5.05     -245.41    309.61 o 
 -21   5   2        1.95      -37.23    187.65 o 
 -19   5   2       30.12      276.56    269.34 o 
 -17   5   2     1294.21     1517.79    281.29 o 
 -15   5   2      273.02      415.38    195.07 o 
 -13   5   2      493.80      540.40    132.61 o 
 -11   5   2       42.17       58.33    133.26 o 
  -9   5   2     2701.64     2609.78    363.10 o 
  -7   5   2     2575.20     2524.36    172.51 o 
  -5   5   2     1233.04     1329.82    163.52 o 
  -3   5   2     9020.93     9969.60    433.08 o 
  -1   5   2     3297.01     3434.09    395.10 o 
   1   5   2     8221.72     8918.08    502.63 o 
   3   5   2     1102.45     1088.15    139.69 o 
   5   5   2      885.49     1037.26    122.01 o 
   7   5   2     1988.37     2051.53    134.14 o 
   9   5   2      710.21      918.17    118.68 o 
  11   5   2      245.46      292.63    157.60 o 
  13   5   2     1649.68     1584.33    217.89 o 
  15   5   2      398.68      390.78    193.08 o 
  17   5   2      112.00      -49.33    282.40 o 
  19   5   2      339.88      150.09    281.91 o 
  21   5   2      139.80      221.24    300.93 o 
 -22   6   2      162.64      135.03    208.28 o 
 -20   6   2        1.86      -25.32    275.68 o 
 -18   6   2      190.70      282.41    271.54 o 
 -16   6   2      168.78      386.99    258.57 o 
 -14   6   2       36.08       16.40    130.09 o 
 -12   6   2     3310.02     2758.65    299.90 o 
 -10   6   2     2819.34     3018.66    180.72 o 
  -8   6   2      208.10       53.62    143.05 o 
  -6   6   2     1228.61     1434.66    136.64 o 
  -4   6   2      476.98      469.99    160.72 o 
  -2   6   2      907.99     1065.71    198.13 o 
   0   6   2       39.85       77.07    182.67 o 
   2   6   2      921.19      894.09    194.96 o 
   4   6   2      515.60      457.31    154.23 o 
   6   6   2     4359.63     4276.60    525.66 o 
   8   6   2      178.28      206.10    129.20 o 
  10   6   2      225.23      358.25    105.91 o 
  12   6   2     1636.47     1542.18    156.73 o 
  14   6   2      487.19      593.72    194.83 o 
  16   6   2      421.54       78.05    290.28 o 
  18   6   2      117.07      403.50    279.01 o 
 -19   7   2      173.27      186.88    187.14 o 
 -17   7   2        6.23      -47.15    267.16 o 
 -15   7   2      523.23      317.47    122.98 o 
 -13   7   2      592.39      597.42    166.95 o 
 -11   7   2        8.08      216.63    142.86 o 
  -9   7   2       96.41      197.57    151.00 o 
  -7   7   2      126.19      316.34    146.99 o 
  -5   7   2     1410.98     1739.61    194.72 o 
  -3   7   2      787.90     1039.56    238.57 o 
  -1   7   2      762.18      505.45    145.22 o 
   1   7   2      129.88      275.42    150.01 o 
   3   7   2        9.27       44.08    150.72 o 
   5   7   2      274.75      271.09    146.49 o 
   7   7   2     1133.52     1117.78    159.97 o 
   9   7   2        1.05       49.25    115.39 o 
  11   7   2      196.92      301.24    113.38 o 
  13   7   2       27.34      122.65    179.15 o 
  15   7   2       13.64       86.82    271.68 o 
  17   7   2      197.25       65.25    275.97 o 
 -16   8   2      112.27      323.41    133.55 o 
 -14   8   2      209.84      273.93    161.51 o 
 -12   8   2        6.60     -141.60    141.60 o 
 -10   8   2      294.37      221.39    126.90 o 
  -8   8   2      265.14      286.96    193.50 o 
  -6   8   2       55.28       33.16    158.03 o 
  -4   8   2      581.05      670.72    185.62 o 
  -2   8   2       93.06      264.11    136.40 o 
   0   8   2      385.63     2311.60   1384.65 o 
   2   8   2      164.54      283.43    185.20 o 
   4   8   2       41.90      221.67    169.29 o 
   6   8   2        4.90     -129.30    129.30 o 
   8   8   2      175.39      180.02    157.05 o 
  10   8   2       64.46      -16.88    123.89 o 
  12   8   2       17.75      114.14    125.17 o 
  14   8   2        1.43      163.73    166.55 o 
 -13   9   2       18.59      -53.25    151.37 o 
 -11   9   2      147.53      126.76    146.41 o 
  -9   9   2      308.49      146.15    133.12 o 
  -7   9   2       11.07      115.78    153.09 o 
  -5   9   2       29.72       65.45    193.01 o 
  -3   9   2       53.08     -149.23    408.27 o 
  -1   9   2       73.39      362.51    174.66 o 
   1   9   2       35.80      180.27    160.95 o 
   3   9   2      281.54      152.41    190.30 o 
   5   9   2       16.73       84.69    122.29 o 
   7   9   2       53.43      151.67    141.03 o 
   9   9   2        2.65      -82.73    155.28 o 
  11   9   2      147.67       92.77    176.11 o 
  -6  10   2        3.00     -192.59    314.92 o 
  -4  10   2        0.77      -12.82    169.64 o 
  -2  10   2        3.37       28.33    168.56 o 
   0  10   2        1.51      172.56    157.21 o 
   2  10   2       32.97       86.46    170.18 o 
   4  10   2       15.72      145.67    135.67 o 
 -27   1   3      169.16      -91.02    217.61 o 
 -25   1   3       86.39       73.00    167.93 o 
 -23   1   3      158.82      -39.39    196.52 o 
 -21   1   3      418.16      448.54    171.67 o 
 -19   1   3       10.19      105.38    151.63 o 
 -17   1   3     1022.68     1007.60    157.70 o 
 -15   1   3      869.59      761.75    151.50 o 
 -13   1   3     8984.14     9573.65    256.27 o 
 -11   1   3      101.65       -0.52    229.11 o 
  -9   1   3      621.81      534.73    189.14 o 
  -7   1   3    19141.75    18145.20    524.39 o 
  -5   1   3    20235.24    18578.62    537.99 o 
  -3   1   3      524.00      417.99    219.35 o 
  -1   1   3    16199.65    15271.19    512.70 o 
   1   1   3      356.84      348.15    137.13 o 
   3   1   3     2156.40     1835.61    182.06 o 
   5   1   3      350.72      415.02    151.51 o 
   7   1   3     3758.67     3905.71    172.26 o 
   9   1   3      154.21       50.62    103.31 o 
  11   1   3     1465.81     1568.25    137.50 o 
  13   1   3      286.70      402.09    129.18 o 
  15   1   3     1665.65     1578.04    131.90 o 
  17   1   3       17.36      127.23    200.99 o 
  19   1   3      397.06      357.61    209.89 o 
  21   1   3      867.28      788.03    223.35 o 
  23   1   3      141.92      199.11    163.34 o 
 -26   2   3       83.61      180.14    210.23 o 
 -24   2   3     1265.45     1221.34    219.16 o 
 -22   2   3     1022.08     1257.96    205.13 o 
 -20   2   3       23.04       86.34    162.52 o 
 -18   2   3      224.27      324.14    159.10 o 
 -16   2   3     3459.81     3878.75    174.50 o 
 -14   2   3       13.98       81.49    238.54 o 
 -12   2   3      489.30      636.03    194.54 o 
 -10   2   3      494.23      438.18    178.21 o 
  -8   2   3      703.49      908.35    213.56 o 
  -6   2   3     1818.37     2110.92    300.63 o 
  -4   2   3      197.63      287.23    240.42 o 
  -2   2   3      330.62      463.81    181.28 o 
   0   2   3    68412.29    73648.95   1326.46 o 
   2   2   3    26161.77    26598.94    289.56 o 
   4   2   3    10249.23     9670.02    275.11 o 
   6   2   3    29821.00    29966.22   1220.39 o 
   8   2   3     1789.76     1570.74    111.44 o 
  10   2   3     1901.68     1906.20    126.92 o 
  12   2   3     3662.70     3614.60    147.31 o 
  14   2   3      441.12      581.01    119.30 o 
  16   2   3        8.73      164.12    139.26 o 
  18   2   3      289.69      296.84    150.69 o 
  20   2   3      261.86      288.03    163.21 o 
  22   2   3       58.46      289.06    205.17 o 
 -25   3   3        6.78      -77.31    222.01 o 
 -23   3   3        3.42      125.22    168.29 o 
 -21   3   3       32.66      104.06    173.03 o 
 -19   3   3        9.73     -106.41    192.00 o 
 -17   3   3      430.58      413.08    187.00 o 
 -15   3   3     1237.56     1270.31    276.20 o 
 -13   3   3     1513.36     1659.90    203.47 o 
 -11   3   3     3868.39     3921.14    203.72 o 
  -9   3   3      920.68      923.83    186.91 o 
  -7   3   3    14303.54    12077.87    568.11 o 
  -5   3   3     8043.29     7321.08    695.47 o 
  -3   3   3     1883.07     1536.04    196.12 o 
  -1   3   3     7409.72     7402.41    291.51 o 
   1   3   3    41076.22    47636.13   1875.78 o 
   3   3   3     2545.47     2491.59    185.02 o 
   5   3   3      869.13     1034.94    110.35 o 
   7   3   3      953.80      933.43    127.84 o 
   9   3   3       75.10      187.73    126.22 o 
  11   3   3     2974.51     3075.96    142.51 o 
  13   3   3      367.40      510.37    118.11 o 
  15   3   3       14.15      110.50    340.45 o 
  17   3   3     1213.76     1324.75    204.59 o 
  19   3   3      771.96      821.50    173.60 o 
  21   3   3      160.74      231.40    209.92 o 
 -24   4   3      233.00      499.58    313.74 o 
 -22   4   3       83.31      237.59    269.95 o 
 -20   4   3      614.44      343.57    269.25 o 
 -18   4   3      312.82      384.50    252.24 o 
 -16   4   3      466.07      400.21    275.68 o 
 -14   4   3      221.61      420.86    265.98 o 
 -12   4   3      621.47      706.91    148.62 o 
 -10   4   3     1196.98     1238.96    173.80 o 
  -8   4   3     2125.55     2249.11    300.63 o 
  -6   4   3     3984.18     5115.06    353.14 o 
  -4   4   3     5836.85     6380.64    522.93 o 
  -2   4   3      153.85      130.39    149.96 o 
   0   4   3       23.04       57.30    187.49 o 
   2   4   3    10029.68     8581.99    539.03 o 
   4   4   3    27144.75    28736.57    890.35 o 
   6   4   3     4182.60     4253.86    197.93 o 
   8   4   3     1636.37     1556.53    166.52 o 
  10   4   3      649.27      678.45    171.70 o 
  12   4   3      894.00      889.24    232.67 o 
  14   4   3      146.34      179.01    223.99 o 
  16   4   3      579.83      650.19    148.89 o 
  18   4   3        3.16      187.59    203.36 o 
  20   4   3        0.06      398.88    177.44 o 
 -23   5   3      250.88      376.82    230.13 o 
 -21   5   3      336.93      107.46    207.43 o 
 -19   5   3     1344.92     1636.52    284.07 o 
 -17   5   3      260.38      296.26    184.72 o 
 -15   5   3     2181.96     2363.25    195.31 o 
 -13   5   3      582.01      698.65    145.60 o 
 -11   5   3      122.98      -29.22    141.93 o 
  -9   5   3     2616.89     3151.14    177.16 o 
  -7   5   3      539.85      805.24    200.96 o 
  -5   5   3      821.45     1128.75    251.85 o 
  -3   5   3     2920.61     3139.51    303.85 o 
  -1   5   3     1074.53     1307.84    170.97 o 
   1   5   3      737.17      779.10    193.79 o 
   3   5   3      107.36      101.43    158.46 o 
   5   5   3       91.16      229.72    130.45 o 
   7   5   3       17.97      165.34    103.00 o 
   9   5   3     2314.05     1922.98    204.16 o 
  11   5   3      234.91      111.22    178.58 o 
  13   5   3      228.93      217.66    188.74 o 
  15   5   3      192.98      252.31    194.19 o 
  17   5   3       26.79      515.27    281.60 o 
  19   5   3      564.54      756.19    313.35 o 
 -22   6   3       51.00     -288.39    288.39 o 
 -20   6   3       44.74     -200.87    200.87 o 
 -18   6   3      746.00      796.05    190.94 o 
 -16   6   3      239.21      447.39    135.68 o 
 -14   6   3       59.32      311.51    139.88 o 
 -12   6   3     1072.29     1020.85    162.42 o 
 -10   6   3      246.17      474.19    127.97 o 
  -8   6   3       11.65      -22.74    137.44 o 
  -6   6   3      147.18      -54.45    155.37 o 
  -4   6   3       43.77      172.01    313.97 o 
  -2   6   3     2478.54     2697.75    183.25 o 
   0   6   3       97.66       85.24    156.72 o 
   2   6   3     1291.33     1080.29    252.95 o 
   4   6   3     1227.91     1434.59    132.29 o 
   6   6   3      874.58      846.67    116.82 o 
   8   6   3     1126.00     1257.20    126.86 o 
  10   6   3      931.60      818.21    133.01 o 
  12   6   3        1.29      -91.92    169.05 o 
  14   6   3      342.69      216.42    172.95 o 
  16   6   3      153.15       69.08    198.45 o 
  18   6   3       63.71     -299.53    299.53 o 
 -19   7   3      797.34      871.93    189.89 o 
 -17   7   3       61.17      -49.85    184.52 o 
 -15   7   3      694.92      641.82    154.90 o 
 -13   7   3       21.96        5.43    127.85 o 
 -11   7   3       20.91       99.56    135.75 o 
  -9   7   3     1163.61     1327.54    159.46 o 
  -7   7   3      203.65      205.78    180.15 o 
  -5   7   3     1570.95     1563.80    168.18 o 
  -3   7   3       43.96       -8.96    165.24 o 
  -1   7   3       73.85      196.31    193.09 o 
   1   7   3      603.45      694.73    157.24 o 
   3   7   3       63.06       40.47    266.43 o 
   5   7   3      141.13      179.83    121.06 o 
   7   7   3      797.45      649.76    138.70 o 
   9   7   3      872.30      676.39    121.15 o 
  11   7   3       28.20      -64.91    132.04 o 
  13   7   3      206.70       26.42    188.45 o 
  15   7   3       64.84      253.07    182.61 o 
 -18   8   3       25.65      231.06    208.18 o 
 -16   8   3        7.79       82.64    129.68 o 
 -14   8   3        9.25     -113.44    144.64 o 
 -12   8   3       84.28      -66.31    144.51 o 
 -10   8   3      283.12      196.57    165.37 o 
  -8   8   3      263.59      308.85    199.31 o 
  -6   8   3       80.90      114.44    189.47 o 
  -4   8   3      395.66      554.15    360.72 o 
  -2   8   3      444.37      434.38    192.84 o 
   0   8   3      482.25      736.39    159.46 o 
   2   8   3       66.27      173.83    148.91 o 
   4   8   3      991.99     1038.01    125.51 o 
   6   8   3      574.25      484.29    138.57 o 
   8   8   3      295.05      303.38    131.42 o 
  10   8   3      319.38      281.84    116.08 o 
  12   8   3        3.35      164.13    190.29 o 
  14   8   3      146.97     -166.69    304.41 o 
 -13   9   3       77.80      121.62    177.23 o 
 -11   9   3        2.28      -27.74    174.95 o 
  -9   9   3       51.28      265.34    215.57 o 
  -7   9   3       70.94       -1.92    179.74 o 
  -5   9   3     1011.00      976.33    204.03 o 
  -3   9   3      289.20      357.62    198.05 o 
  -1   9   3      240.97      304.15    170.38 o 
   1   9   3      119.92      145.27    342.65 o 
   3   9   3       17.88       55.91    155.39 o 
   5   9   3       45.74       76.51    123.33 o 
   7   9   3      206.58      255.74    127.56 o 
   9   9   3       12.33       94.82    151.74 o 
  -6  10   3      112.05      128.02    166.28 o 
  -4  10   3        0.12      167.39    206.42 o 
  -2  10   3       50.52      243.55    205.19 o 
   0  10   3       97.23      208.60    206.05 o 
   2  10   3      519.66      517.13    206.69 o 
 -28   0   4        1.93      125.93    201.16 o 
 -26   0   4       62.27       76.56    190.80 o 
 -24   0   4      227.34      221.77    222.32 o 
 -22   0   4     2142.64     1978.12    230.88 o 
 -20   0   4     2479.41     2489.11    383.99 o 
 -18   0   4      138.07      -86.13    281.37 o 
 -16   0   4     2491.35     2834.88    305.52 o 
 -10   0   4    25364.28    26369.22    795.94 o 
  -8   0   4     1304.47     1333.10    360.21 o 
  -6   0   4       61.27      246.23    226.99 o 
  -4   0   4    98603.87    83027.49  19087.85 o 
  -2   0   4     8546.01     7584.50    312.21 o 
   0   0   4    69240.34    59528.28   8078.08 o 
   2   0   4    59199.88    64846.66   4076.07 o 
   4   0   4    19449.10    18907.86    399.16 o 
   6   0   4     3621.13     3615.99    188.99 o 
   8   0   4     2109.45     2055.33    173.68 o 
  10   0   4     3661.28     4089.39    216.95 o 
  12   0   4       12.47      133.03    176.42 o 
  14   0   4     2278.83     2169.02    199.00 o 
  16   0   4    12068.23    11205.42    662.50 o 
  18   0   4     1439.65     1480.34    311.08 o 
  20   0   4     1429.63     1243.19    286.33 o 
  22   0   4       23.28       84.91    359.12 o 
 -27   1   4       14.41      129.79    206.40 o 
 -25   1   4       96.80      115.00    160.10 o 
 -23   1   4        1.12      -38.54    144.48 o 
 -21   1   4      401.18      449.89    160.65 o 
 -19   1   4      290.53      411.20    160.35 o 
 -17   1   4      958.09     1168.78    166.63 o 
 -15   1   4     5292.36     5106.49    187.53 o 
 -13   1   4     7048.91     7550.60    763.55 o 
 -11   1   4    11623.13    10817.00    343.95 o 
  -9   1   4      135.50      121.35    187.88 o 
  -7   1   4     6797.41     6846.48    277.70 o 
  -5   1   4    89258.29    92311.54   3073.20 o 
  -3   1   4     4641.68     4223.53    206.73 o 
  -1   1   4    45374.21    42031.98    411.28 o 
   1   1   4       58.94      201.38    135.93 o 
   3   1   4     4782.77     4767.80    189.74 o 
   5   1   4       43.63       13.01    126.28 o 
   7   1   4     7626.66     7331.15    417.49 o 
   9   1   4     4665.45     4763.83    150.23 o 
  11   1   4     2019.96     1989.56    149.77 o 
  13   1   4     4281.28     4109.73    161.64 o 
  15   1   4     6073.83     6127.30    251.31 o 
  17   1   4      225.62      284.14    124.27 o 
  19   1   4       81.93        2.81    211.61 o 
  21   1   4       12.02      164.42    235.91 o 
 -26   2   4       11.32      -18.87    183.95 o 
 -24   2   4      110.96       74.83    208.51 o 
 -22   2   4      393.75      685.56    272.31 o 
 -20   2   4      520.85      779.83    162.52 o 
 -18   2   4      781.17      829.54    251.94 o 
 -16   2   4      724.83      660.47    160.36 o 
 -14   2   4       55.36       13.24    183.77 o 
 -12   2   4     3632.99     4289.48    625.25 o 
 -10   2   4      296.09      391.13    166.83 o 
  -8   2   4     5752.46     6015.73    398.09 o 
  -6   2   4       74.12       88.76    221.37 o 
  -4   2   4     2311.02     2411.57    253.52 o 
  -2   2   4     6382.41     6330.97    260.30 o 
   0   2   4     2303.82     2116.80    162.99 o 
   2   2   4     6186.81     6503.95    168.24 o 
   4   2   4    14272.51    14577.32    231.97 o 
   6   2   4     8820.25     9021.79    303.03 o 
   8   2   4      786.51      906.23    114.77 o 
  10   2   4      587.20      675.21    116.72 o 
  12   2   4      140.84      233.87    130.59 o 
  14   2   4     2332.37     2498.40    131.14 o 
  16   2   4       75.52       44.16    126.00 o 
  18   2   4       56.89      356.25    178.52 o 
  20   2   4      124.73      257.31    207.96 o 
  22   2   4       21.50      222.63    172.72 o 
 -27   3   4        2.18       95.61    311.70 o 
 -25   3   4        1.28      -90.56    211.66 o 
 -23   3   4        8.51       82.30    191.21 o 
 -21   3   4      772.44      343.60    195.21 o 
 -19   3   4      390.78      269.66    245.47 o 
 -17   3   4        1.34      145.28    274.38 o 
 -15   3   4      873.17     1359.74    267.33 o 
 -13   3   4      446.77      663.36    191.47 o 
 -11   3   4      450.48      568.82    188.62 o 
  -9   3   4       72.41      107.37    146.98 o 
  -7   3   4     6132.66     6885.65    365.52 o 
  -5   3   4     1998.75     2042.73    227.28 o 
  -3   3   4      335.05      223.10    206.19 o 
  -1   3   4      514.13      561.97    159.43 o 
   1   3   4        9.09       57.65    145.11 o 
   3   3   4    10491.89    11382.62    205.20 o 
   5   3   4      240.83      368.65    113.11 o 
   7   3   4       15.08       -3.79    123.52 o 
   9   3   4      128.60      -68.71    117.80 o 
  11   3   4      934.60     1181.94    151.55 o 
  13   3   4       82.72      129.91    124.43 o 
  15   3   4      688.37      776.54    118.82 o 
  17   3   4        2.95      -28.16    173.21 o 
  19   3   4       45.44     -101.75    201.68 o 
  21   3   4       19.59       91.74    225.01 o 
 -26   4   4       33.91     -212.88    307.79 o 
 -24   4   4       90.21      516.07    292.23 o 
 -22   4   4       46.95      200.87    186.17 o 
 -20   4   4      161.94      278.93    270.66 o 
 -18   4   4       10.33      136.58    254.02 o 
 -16   4   4       49.11       71.86    269.08 o 
 -14   4   4       79.34      267.98    152.33 o 
 -12   4   4       37.26      162.87    170.12 o 
 -10   4   4     4499.61     4332.00    339.35 o 
  -8   4   4     1136.37     1247.92    192.61 o 
  -6   4   4       76.26      -62.20    174.30 o 
  -4   4   4     8158.00     8725.42   1659.23 o 
  -2   4   4       62.61       60.72    146.68 o 
   0   4   4      131.90      229.11    155.80 o 
   2   4   4    14893.01    15064.63    273.50 o 
   4   4   4     5613.36     5449.86    247.67 o 
   6   4   4      623.37      695.52    117.60 o 
   8   4   4      722.24      781.59    134.77 o 
  10   4   4        2.64       96.23    169.76 o 
  12   4   4       67.00      122.61    131.33 o 
  14   4   4      208.78      145.66    180.24 o 
  16   4   4      119.71      163.34    144.82 o 
  18   4   4        3.30      153.73    178.55 o 
  20   4   4       20.14      -47.41    274.73 o 
 -23   5   4        6.66       32.19    209.92 o 
 -21   5   4       92.15      205.49    270.65 o 
 -19   5   4      180.59      429.62    280.58 o 
 -17   5   4       19.62      194.35    182.43 o 
 -15   5   4     1557.63     1461.17    206.71 o 
 -13   5   4     2531.76     2683.66    252.10 o 
 -11   5   4     2793.81     3129.13    210.45 o 
  -9   5   4       21.94      153.98    156.30 o 
  -7   5   4      754.51      910.58    247.04 o 
  -5   5   4      247.25      389.45    151.30 o 
  -3   5   4      204.96      234.75    132.09 o 
  -1   5   4      806.76     1091.49    194.90 o 
   1   5   4     2224.74     2124.58    170.08 o 
   3   5   4     6020.81     5915.50    554.86 o 
   5   5   4     1528.28     1397.14    104.48 o 
   7   5   4     4273.13     4321.97    184.68 o 
   9   5   4      330.14      251.03    155.74 o 
  11   5   4     2939.66     2459.43    236.34 o 
  13   5   4      761.31      693.23    191.37 o 
  15   5   4       68.77      371.22    288.05 o 
  17   5   4      364.06      483.08    201.08 o 
  19   5   4      265.75      238.48    304.08 o 
 -22   6   4      568.66      515.67    213.54 o 
 -20   6   4      430.76      748.57    282.44 o 
 -18   6   4        6.90      -60.46    281.17 o 
 -16   6   4     1230.94     1072.49    193.99 o 
 -14   6   4      548.22      459.27    159.20 o 
 -12   6   4      513.68      620.26    153.79 o 
 -10   6   4       94.00      136.45    138.11 o 
  -8   6   4     1186.78     1094.22    157.65 o 
  -6   6   4      145.55      289.20    182.21 o 
  -4   6   4     1285.99     1470.35    215.95 o 
  -2   6   4     3069.24     2868.03    300.27 o 
   0   6   4     1978.21     2096.15    176.23 o 
   2   6   4      571.42      616.00    142.34 o 
   4   6   4     2224.97     2642.19    210.97 o 
   6   6   4     3833.64     3728.57    145.47 o 
   8   6   4      250.03      337.41    148.98 o 
  10   6   4        2.59      262.98    147.87 o 
  12   6   4      140.58      142.99    168.05 o 
  14   6   4      405.93      335.14    213.87 o 
  16   6   4      199.20      330.70    281.28 o 
  18   6   4        2.57     -151.37    186.17 o 
 -21   7   4       97.67      378.70    294.40 o 
 -19   7   4      336.06      444.44    276.43 o 
 -17   7   4      124.29     -118.66    262.96 o 
 -15   7   4       37.20      191.31    170.69 o 
 -13   7   4     2002.52     1862.69    147.02 o 
 -11   7   4      283.35      416.76    154.57 o 
  -9   7   4       22.67     -113.11    145.64 o 
  -7   7   4      795.68      782.38    165.94 o 
  -5   7   4      639.74      456.05    161.78 o 
  -3   7   4      146.04      476.19    202.08 o 
  -1   7   4      103.06     -145.58    189.82 o 
   1   7   4       71.27      175.15    246.60 o 
   3   7   4       88.72      227.90    130.01 o 
   5   7   4       77.62       80.14    113.30 o 
   7   7   4        3.78      131.65    108.63 o 
   9   7   4      182.48      116.29    116.15 o 
  11   7   4      931.61      842.28    179.25 o 
  13   7   4      191.37      153.71    156.99 o 
  15   7   4      386.31      343.86    211.26 o 
 -18   8   4      220.63     -175.80    175.80 o 
 -16   8   4       31.83      253.61    149.65 o 
 -14   8   4      371.26      485.74    165.27 o 
 -12   8   4       92.22      -74.37    246.71 o 
 -10   8   4        1.97      -95.76    188.60 o 
  -8   8   4       10.23      -46.51    195.14 o 
  -6   8   4       20.02      213.87    157.03 o 
  -4   8   4       19.59       72.22    134.06 o 
  -2   8   4        1.82     -137.26    159.54 o 
   0   8   4      199.42       68.49    185.11 o 
   2   8   4        3.76       95.23    131.95 o 
   4   8   4       66.28     -193.40    204.81 o 
   6   8   4        0.96      205.26    113.50 o 
   8   8   4       39.06      206.73    123.79 o 
  10   8   4       80.47       74.61    160.30 o 
  12   8   4        2.42       40.97    173.07 o 
 -13   9   4       52.67      -50.53    188.99 o 
 -11   9   4      108.26      213.90    147.69 o 
  -9   9   4       47.98      107.11    209.34 o 
  -7   9   4      129.38      301.73    250.21 o 
  -5   9   4       70.27      500.68    199.59 o 
  -3   9   4       29.94       90.93    161.92 o 
  -1   9   4       62.04       97.28    167.64 o 
   1   9   4       81.45       -9.54    169.48 o 
   3   9   4       69.12      -83.23    155.37 o 
   5   9   4        0.88     -107.31    107.31 o 
   7   9   4        1.80      -28.89    144.16 o 
   9   9   4        7.20       54.89    132.89 o 
  -6  10   4       25.41       18.92    214.70 o 
  -4  10   4        1.85       20.90    170.51 o 
  -2  10   4      139.96      273.07    152.97 o 
   0  10   4      190.40      191.28    344.35 o 
   2  10   4       34.92       31.65    322.32 o 
 -27   1   5      155.32      358.31    180.30 o 
 -25   1   5      270.76      399.41    222.72 o 
 -23   1   5      236.99      171.03    159.27 o 
 -21   1   5       27.45      111.62    132.90 o 
 -19   1   5     1093.08     1342.81    135.75 o 
 -17   1   5      523.31      466.67    140.68 o 
 -15   1   5      576.54      700.65    153.64 o 
 -13   1   5     3011.50     3215.64    499.77 o 
 -11   1   5     9385.86     9721.09    687.90 o 
  -9   1   5    15933.49    15708.42    919.86 o 
  -7   1   5     3486.26     3417.24    204.62 o 
  -5   1   5     6661.61     6518.15    306.52 o 
  -3   1   5     4398.81     4207.14    181.70 o 
  -1   1   5       49.86       61.53    162.77 o 
   1   1   5     3152.17     3260.27    159.56 o 
   3   1   5    18520.08    15623.48   1266.15 o 
   5   1   5     4317.18     3973.64    229.71 o 
   7   1   5      924.35      873.16    128.22 o 
   9   1   5      135.79       61.17    108.19 o 
  11   1   5     2930.09     3104.74    160.03 o 
  13   1   5      688.28      807.59    136.49 o 
  15   1   5     4008.43     3977.08    218.46 o 
  17   1   5     1056.31     1058.58    154.12 o 
  19   1   5      856.05      700.91    208.50 o 
  21   1   5       17.80       -7.00    220.71 o 
 -28   2   5       31.43       98.10    187.10 o 
 -26   2   5       15.04      174.66    211.46 o 
 -24   2   5       11.17       23.39    257.72 o 
 -22   2   5      187.43      242.69    214.90 o 
 -20   2   5      245.48      476.15    182.93 o 
 -18   2   5      468.02      636.62    198.66 o 
 -16   2   5       41.31      113.25    181.54 o 
 -14   2   5     2734.75     2990.86    463.12 o 
 -12   2   5      104.12       92.17    227.69 o 
 -10   2   5       99.70      150.83    156.20 o 
  -8   2   5     5875.57     5795.94    283.83 o 
  -6   2   5     5617.58     5124.03    252.42 o 
  -4   2   5     7675.32     6987.85    531.30 o 
  -2   2   5    42149.04    41882.84   1980.43 o 
   0   2   5      922.44      870.01    133.71 o 
   2   2   5     2184.01     2017.62    117.99 o 
   4   2   5     2184.05     2314.63    119.03 o 
   6   2   5      183.97      396.05    100.63 o 
   8   2   5     1561.10     1606.46    106.63 o 
  10   2   5     1215.52     1266.17    126.57 o 
  12   2   5      273.19      387.29    117.21 o 
  14   2   5      221.38      344.94    128.06 o 
  16   2   5      841.80      880.12    111.35 o 
  18   2   5     1162.62      749.09    183.32 o 
  20   2   5      863.45      634.85    194.56 o 
 -27   3   5        9.73      188.00    296.13 o 
 -25   3   5      251.61      205.16    280.94 o 
 -23   3   5        3.97       88.13    186.78 o 
 -21   3   5      180.79       79.26    262.05 o 
 -19   3   5      872.50      893.23    196.54 o 
 -17   3   5      816.00     1006.74    208.90 o 
 -15   3   5      964.30     1354.71    202.58 o 
 -13   3   5     1401.57     1473.31    208.22 o 
 -11   3   5     1648.66     1685.14    186.98 o 
  -9   3   5     3635.33     3535.92    238.48 o 
  -7   3   5      285.50      322.42    163.77 o 
  -5   3   5     4107.10     3846.79    240.76 o 
  -3   3   5     2047.75     2104.42    207.33 o 
  -1   3   5    15511.94    13874.59    911.49 o 
   1   3   5    24265.53    25285.16   1085.43 o 
   3   3   5     1546.36     1307.76    117.52 o 
   5   3   5     4164.56     3981.98    145.56 o 
   7   3   5     5105.79     5386.59    183.61 o 
   9   3   5     3152.07     3247.60    155.02 o 
  11   3   5     1106.76     1129.92    122.51 o 
  13   3   5     1521.67     1529.20    118.63 o 
  15   3   5      644.89      578.05    120.52 o 
  17   3   5      280.70      289.71    157.13 o 
  19   3   5        0.21      336.85    211.55 o 
 -26   4   5        5.60     -293.26    293.26 o 
 -24   4   5      197.24      359.93    203.93 o 
 -22   4   5       99.94      185.74    271.35 o 
 -20   4   5      287.70      327.67    190.46 o 
 -18   4   5      247.31      539.97    178.45 o 
 -16   4   5      372.07      432.47    286.02 o 
 -14   4   5        3.08      103.91    173.41 o 
 -12   4   5      596.01      748.47    151.67 o 
 -10   4   5      515.04      507.81    172.85 o 
  -8   4   5     1359.86     1357.18    190.14 o 
  -6   4   5     8124.18     8412.59   1503.93 o 
  -4   4   5     1592.44     1482.57    147.42 o 
  -2   4   5     3365.37     3235.30    281.43 o 
   0   4   5    22819.37    23421.74    633.18 o 
   2   4   5      407.48      609.25    116.11 o 
   4   4   5     2125.77     2019.31    119.12 o 
   6   4   5       18.45       95.48    118.56 o 
   8   4   5        0.84       25.74    134.96 o 
  10   4   5       81.08       77.97    120.16 o 
  12   4   5      186.20      258.42    143.40 o 
  14   4   5     1184.73     1356.11    153.27 o 
  16   4   5       10.71      216.63    172.36 o 
  18   4   5      358.74      644.68    206.29 o 
  20   4   5       40.80     -274.56    318.14 o 
 -25   5   5      105.29       56.03    213.41 o 
 -23   5   5        1.21     -115.53    208.79 o 
 -21   5   5       76.26       79.52    283.87 o 
 -19   5   5       34.03     -232.19    274.99 o 
 -17   5   5     1112.57      879.40    203.09 o 
 -15   5   5     1679.11     1331.19    187.75 o 
 -13   5   5      646.26      682.66    143.42 o 
 -11   5   5      410.78      428.75    304.05 o 
  -9   5   5      973.58      642.92    180.73 o 
  -7   5   5      338.94      233.69    175.81 o 
  -5   5   5      235.10      166.56    198.38 o 
  -3   5   5      181.83      362.79    188.10 o 
  -1   5   5     1951.96     1739.41    169.57 o 
   1   5   5      324.16      300.41    133.10 o 
   3   5   5     1142.67     1213.57    166.99 o 
   5   5   5       15.57     -111.71    111.71 o 
   7   5   5       53.95      203.27    126.51 o 
   9   5   5       48.39      122.72    132.36 o 
  11   5   5       13.56      -16.89    140.17 o 
  13   5   5      116.33      254.85    200.74 o 
  15   5   5       31.09      198.61    285.43 o 
  17   5   5      183.75     -265.27    295.11 o 
 -22   6   5       19.69       64.12    295.09 o 
 -20   6   5      519.02      193.35    207.62 o 
 -18   6   5      267.82      418.76    283.47 o 
 -16   6   5       86.27      201.85    145.18 o 
 -14   6   5      263.05      388.66    126.48 o 
 -12   6   5       23.72       41.79    134.18 o 
 -10   6   5      140.01      180.72    178.05 o 
  -8   6   5       19.73      105.96    250.81 o 
  -6   6   5       30.04      -74.61    194.17 o 
  -4   6   5       62.10     -160.61    165.47 o 
  -2   6   5      113.34      127.42    191.52 o 
   0   6   5       28.39      -69.63    161.42 o 
   2   6   5     8701.83     8065.43    385.50 o 
   4   6   5     6118.17     6113.88    313.30 o 
   6   6   5     1748.96     1647.30    185.41 o 
   8   6   5      807.77      662.66    126.62 o 
  10   6   5        3.51      102.86    183.80 o 
  12   6   5        8.48     -110.95    140.88 o 
  14   6   5      127.03      201.36    161.47 o 
  16   6   5        0.53       81.25    183.30 o 
 -21   7   5        2.78       31.40    279.77 o 
 -19   7   5      258.34      103.80    289.99 o 
 -17   7   5      273.36      509.45    150.18 o 
 -15   7   5       14.01       53.08    133.17 o 
 -13   7   5      324.29      489.33    163.44 o 
 -11   7   5      143.26      395.63    221.77 o 
  -9   7   5       22.18       50.88    187.65 o 
  -7   7   5      744.60      782.04    172.33 o 
  -5   7   5       61.71      143.22    156.47 o 
  -3   7   5      409.81       78.31    191.52 o 
  -1   7   5     1229.73     1496.31    295.66 o 
   1   7   5     1018.66     1029.01    167.34 o 
   3   7   5       58.75      -55.32    177.30 o 
   5   7   5      501.95      545.47    151.54 o 
   7   7   5      123.82      -25.47    143.76 o 
   9   7   5      521.62      657.63    168.20 o 
  11   7   5      167.31        9.28    148.96 o 
  13   7   5      693.19      627.80    184.84 o 
 -18   8   5      125.15      124.70    196.50 o 
 -16   8   5        1.61      -30.21    152.68 o 
 -14   8   5       44.85      156.89    164.34 o 
 -12   8   5      292.45      503.40    147.43 o 
 -10   8   5     1772.66     1700.66    170.84 o 
  -8   8   5        7.34      441.51    363.64 o 
  -6   8   5      543.36      703.88    138.39 o 
  -4   8   5     1028.05     1051.56    164.83 o 
  -2   8   5        9.65      206.63    316.31 o 
   0   8   5      946.23      950.32    161.29 o 
   2   8   5       62.19      272.18    152.43 o 
   4   8   5       86.01      -39.75    129.08 o 
   6   8   5       83.37      194.25    119.82 o 
   8   8   5       12.99       86.68    123.16 o 
  10   8   5       25.93      157.83    190.57 o 
  12   8   5       70.79      -81.48    185.16 o 
 -13   9   5       22.84      174.00    157.52 o 
 -11   9   5      732.27      662.37    175.85 o 
  -9   9   5       93.63      -92.34    248.42 o 
  -7   9   5        0.46      173.93    200.57 o 
  -5   9   5       37.72     -141.09    173.34 o 
  -3   9   5       66.21      455.79    332.68 o 
  -1   9   5      562.48      698.29    144.27 o 
   1   9   5       82.71     -112.94    159.27 o 
   3   9   5        4.31      122.63    149.02 o 
   5   9   5      105.57       30.20    114.83 o 
   7   9   5      275.04       81.30    144.97 o 
  -6  10   5      133.75      458.89    172.89 o 
  -4  10   5       78.87      323.96    273.91 o 
  -2  10   5        1.71      -48.23    258.42 o 
   0  10   5       12.28       60.11    218.36 o 
 -28   0   6      259.31      502.15    210.47 o 
 -26   0   6       40.29       33.40    180.29 o 
 -24   0   6     1884.88     1725.41    186.20 o 
 -22   0   6       19.85      -14.49    153.17 o 
 -20   0   6      140.43      331.85    146.88 o 
 -18   0   6     6160.27     6226.88    321.10 o 
 -16   0   6     1595.29     1471.01    155.88 o 
 -14   0   6       68.30      142.98    168.07 o 
 -12   0   6     4714.81     4680.71    248.26 o 
 -10   0   6    66690.16    70580.20    952.93 o 
  -8   0   6     9087.26     8982.35    291.38 o 
  -6   0   6     1189.88     1295.61    204.68 o 
  -4   0   6    12780.04    12599.04    482.54 o 
  -2   0   6      836.56      814.06    245.66 o 
   0   0   6     9866.46     9041.55    510.84 o 
   2   0   6      858.43      941.75    165.00 o 
   4   0   6     7838.46     7574.04    327.64 o 
   6   0   6     9151.48     9473.99    975.75 o 
   8   0   6     9936.69     9933.14    265.78 o 
  10   0   6    10713.29     9985.58    844.27 o 
  12   0   6     2931.09     2969.16    204.02 o 
  14   0   6       65.44     -119.65    194.62 o 
  16   0   6       45.20      104.69    199.64 o 
  18   0   6      154.71      155.91    209.32 o 
  20   0   6      371.96      197.43    298.36 o 
 -27   1   6      128.58       75.20    169.03 o 
 -25   1   6      650.94      655.59    158.33 o 
 -23   1   6      144.68      216.60    154.10 o 
 -21   1   6       34.91       40.06    152.18 o 
 -19   1   6       93.60      236.94    139.76 o 
 -17   1   6      692.12      768.79    167.51 o 
 -15   1   6     2684.26     2380.96    202.37 o 
 -13   1   6     1110.55     1143.15    186.19 o 
 -11   1   6      136.78      180.26    174.57 o 
  -9   1   6     6554.13     6261.93    202.75 o 
  -7   1   6     2681.83     2511.51    188.15 o 
  -5   1   6     9071.53     7433.46    609.07 o 
  -3   1   6     1881.19     1802.47    127.05 o 
  -1   1   6    24887.37    22556.33   1788.64 o 
   1   1   6    10280.91    10633.36    427.70 o 
   3   1   6      157.37      152.91    133.72 o 
   5   1   6    24156.88    24441.93    820.76 o 
   7   1   6     4500.91     4496.49    136.91 o 
   9   1   6     1909.10     1836.83    129.50 o 
  11   1   6      380.52      518.02    141.94 o 
  13   1   6      651.84     1017.35    135.04 o 
  15   1   6       20.99      179.16    137.02 o 
  17   1   6       86.17      175.94    153.46 o 
  19   1   6       34.07      -71.51    135.59 o 
  21   1   6      283.50      280.85    307.65 o 
 -28   2   6       40.19      302.66    219.69 o 
 -26   2   6       17.37       65.56    174.84 o 
 -24   2   6        7.19      164.10    175.73 o 
 -22   2   6      142.95      302.28    157.06 o 
 -20   2   6      607.22      575.30    164.10 o 
 -18   2   6      727.62      841.83    166.37 o 
 -16   2   6       27.57      -61.07    322.49 o 
 -14   2   6      368.18      393.08    298.05 o 
 -12   2   6       70.58       12.61    126.18 o 
 -10   2   6       14.26     -120.40    161.07 o 
  -8   2   6     8947.48     8488.52    875.20 o 
  -6   2   6      246.63      338.06    151.25 o 
  -4   2   6      128.79      259.00    133.74 o 
  -2   2   6      983.35     1024.32    136.77 o 
   0   2   6     4468.37     4434.13    173.29 o 
   2   2   6      566.15      646.16    101.20 o 
   4   2   6      272.82      134.98    101.45 o 
   6   2   6     2816.80     2749.76    134.05 o 
   8   2   6      275.98      483.40    108.84 o 
  10   2   6     2110.22     2021.70    110.52 o 
  12   2   6       42.69       69.89    121.80 o 
  14   2   6      486.05      613.21    113.71 o 
  16   2   6      396.38      323.43    110.03 o 
  18   2   6      569.78      517.27    126.99 o 
  20   2   6        1.83     -126.23    188.00 o 
 -27   3   6        1.92     -143.28    284.56 o 
 -25   3   6       25.65       47.15    270.47 o 
 -23   3   6        1.41      179.30    195.82 o 
 -21   3   6       32.88      214.27    244.11 o 
 -19   3   6       17.80      183.82    260.46 o 
 -15   3   6        2.28       55.41    224.74 o 
 -13   3   6      794.30      942.85    160.97 o 
 -11   3   6      371.32      308.62    130.59 o 
  -9   3   6      369.98      301.70    182.87 o 
  -7   3   6       98.25      -29.95    153.19 o 
  -5   3   6      135.61      165.12    152.85 o 
  -3   3   6       22.91      -43.68    132.24 o 
  -1   3   6     5880.29     5612.66    313.18 o 
   1   3   6     1110.85     1274.66    141.17 o 
   3   3   6       55.14       67.13    116.02 o 
   5   3   6      257.44      259.58    100.08 o 
   7   3   6        7.65      126.65    119.06 o 
   9   3   6       62.22       47.44    146.02 o 
  11   3   6        3.08       36.61    137.03 o 
  13   3   6       17.08      -15.20    121.97 o 
  15   3   6       55.22      116.74    145.61 o 
  17   3   6      107.55      278.78    133.83 o 
  19   3   6       83.58     -157.04    171.23 o 
 -26   4   6      127.32      576.72    304.67 o 
 -24   4   6       55.48     -246.46    271.34 o 
 -22   4   6      310.24      309.06    186.29 o 
 -20   4   6      846.76     1074.21    269.21 o 
 -18   4   6     1168.77     1145.42    273.62 o 
 -16   4   6      990.79      943.86    160.77 o 
 -14   4   6      112.15      200.69    172.42 o 
 -12   4   6       25.78      126.96    145.80 o 
 -10   4   6       24.78      -18.51    167.62 o 
  -8   4   6      284.72      327.68    180.56 o 
  -6   4   6     1211.70     1208.79    186.52 o 
  -4   4   6      627.83      575.68    197.14 o 
  -2   4   6        2.48      142.15    152.66 o 
   0   4   6       68.13      102.74    135.67 o 
   2   4   6     1150.63      966.71    112.57 o 
   4   4   6     2463.53     2410.31    147.88 o 
   6   4   6      875.19      915.46    155.06 o 
   8   4   6       97.68      245.01    132.34 o 
  10   4   6     1738.24     1720.58    157.55 o 
  12   4   6      469.53      519.99    143.43 o 
  14   4   6       54.71       76.73    139.26 o 
  16   4   6      560.56      543.09    140.02 o 
  18   4   6       14.47      -22.38    193.67 o 
 -25   5   6        1.51      289.34    301.17 o 
 -23   5   6      113.45      455.96    272.39 o 
 -21   5   6     2064.43     1888.46    302.11 o 
 -19   5   6      731.69      185.29    265.44 o 
 -17   5   6      101.80      -40.02    133.26 o 
 -15   5   6       97.30       66.28    146.04 o 
 -13   5   6      590.13      748.30    170.36 o 
 -11   5   6        3.76       -1.19    170.90 o 
  -9   5   6      857.96      920.24    187.56 o 
  -7   5   6      658.49      441.68    271.00 o 
  -5   5   6      725.12      569.80    182.19 o 
  -3   5   6     4730.06     4833.47    169.26 o 
  -1   5   6     2066.66     1960.84    162.05 o 
   1   5   6    14250.07    13195.47    815.70 o 
   3   5   6     1331.43     1396.05    123.63 o 
   5   5   6      108.59      194.24    127.53 o 
   7   5   6     1716.97     1909.17    159.78 o 
   9   5   6      281.41      316.33    131.31 o 
  11   5   6       19.46      255.16    207.27 o 
  13   5   6      125.31      517.85    250.00 o 
  15   5   6       11.31       -9.38    180.34 o 
  17   5   6       94.18       18.62    308.32 o 
 -22   6   6      266.95      374.82    214.73 o 
 -20   6   6      622.08      851.77    285.00 o 
 -18   6   6      408.08      444.77    155.67 o 
 -16   6   6      574.00      610.85    145.98 o 
 -14   6   6      362.65      307.20    120.43 o 
 -12   6   6       93.94       84.88    152.46 o 
 -10   6   6      234.53      364.58    177.82 o 
  -8   6   6     1815.71     1733.39    251.64 o 
  -6   6   6      505.69      505.68    194.38 o 
  -4   6   6      310.18      293.39    160.61 o 
  -2   6   6      823.73     1008.93    174.18 o 
   0   6   6       18.47       85.62    123.79 o 
   2   6   6      501.73      302.10    154.48 o 
   4   6   6      531.67      622.31    114.37 o 
   6   6   6     7085.62     6900.20    348.76 o 
   8   6   6      247.81      236.99    155.10 o 
  10   6   6      269.96      354.99    141.50 o 
  12   6   6      398.79      364.63    206.02 o 
  14   6   6      146.74      214.96    191.50 o 
  16   6   6      235.55      468.17    289.20 o 
 -21   7   6      193.36      451.80    208.37 o 
 -19   7   6      354.11      426.57    211.61 o 
 -17   7   6      117.89      345.68    166.75 o 
 -15   7   6       18.71       40.02    170.66 o 
 -13   7   6      226.94       37.10    136.97 o 
 -11   7   6      129.68     -151.69    151.69 o 
  -9   7   6      810.23      849.05    196.61 o 
  -7   7   6        2.26      -80.82    241.84 o 
  -5   7   6      147.42       99.79    271.10 o 
  -3   7   6      437.84      380.16    199.79 o 
  -1   7   6      225.10      187.42    197.83 o 
   1   7   6      432.25      779.98    159.90 o 
   3   7   6     1575.54     1215.73    169.18 o 
   5   7   6      420.61      506.85     99.71 o 
   7   7   6       39.67      153.75    207.18 o 
   9   7   6       43.94       94.48    195.98 o 
  11   7   6       20.76       55.61    151.06 o 
  13   7   6      169.26      150.98    186.99 o 
 -18   8   6        5.83     -131.13    191.47 o 
 -16   8   6        5.05     -128.36    152.37 o 
 -14   8   6      339.23      246.06    143.97 o 
 -12   8   6        1.96      231.45    208.13 o 
 -10   8   6        1.05      -23.02    205.35 o 
  -8   8   6       33.44       14.14    193.81 o 
  -6   8   6      940.06     1489.11    169.07 o 
  -4   8   6       38.99      177.57    158.41 o 
  -2   8   6        1.26      153.47    341.15 o 
   0   8   6      205.55      123.22    210.55 o 
   2   8   6       14.38      121.74    138.05 o 
   4   8   6       21.33       51.94    108.03 o 
   6   8   6       26.31       88.85    124.58 o 
   8   8   6      288.29      419.82    145.79 o 
  10   8   6        1.64     -101.55    175.10 o 
 -13   9   6        6.89      237.60    133.29 o 
 -11   9   6       15.33      167.21    209.05 o 
  -9   9   6      814.78      518.88    168.01 o 
  -7   9   6       74.65       33.31    146.78 o 
  -5   9   6       46.82       15.76    138.73 o 
  -3   9   6      157.72      316.53    196.30 o 
  -1   9   6       28.22       85.13    159.76 o 
   1   9   6        0.53     -161.02    161.02 o 
   3   9   6      286.27      276.01    119.62 o 
   5   9   6        7.86      210.62    142.88 o 
  -6  10   6       51.62      744.17    270.99 o 
  -2  10   6        0.40      413.31    188.26 o 
 -29   1   7       67.03       14.74    138.37 o 
 -27   1   7       13.75      134.40    111.92 o 
 -25   1   7      328.52      396.13    143.67 o 
 -23   1   7      118.75      117.16    116.50 o 
 -21   1   7       52.32      175.43    123.95 o 
 -19   1   7      357.38      376.55    157.97 o 
 -17   1   7      226.95      226.02    140.18 o 
 -15   1   7      944.35     1185.12    150.98 o 
 -13   1   7     1046.53     1356.52    178.79 o 
 -11   1   7      705.13      625.54    138.57 o 
  -9   1   7    16906.17    16578.46    948.49 o 
  -7   1   7       23.94      -21.32    144.43 o 
  -5   1   7     2172.17     2029.29    126.63 o 
  -3   1   7    10918.17     9722.29    541.14 o 
  -1   1   7     1769.24     1338.75    146.74 o 
   1   1   7      812.80      787.60    105.39 o 
   3   1   7      222.19      537.84    118.13 o 
   5   1   7        7.56       59.17    126.75 o 
   7   1   7     1848.43     1901.13    109.02 o 
   9   1   7       28.15      147.85    127.84 o 
  11   1   7     1162.08     1112.66    133.62 o 
  13   1   7       22.70      186.48    113.14 o 
  15   1   7     1515.58     1317.16    149.62 o 
  17   1   7       58.59      -42.50    149.16 o 
  19   1   7       20.75      110.38    154.41 o 
 -28   2   7       12.89      187.86    222.87 o 
 -26   2   7        8.60      284.50    166.34 o 
 -24   2   7       36.38       43.50    277.78 o 
 -22   2   7     1132.91     1295.86    278.13 o 
 -20   2   7      888.65     1075.85    193.54 o 
 -18   2   7     1178.96     1230.42    334.25 o 
 -16   2   7      868.71      784.96    299.55 o 
 -14   2   7      122.09      224.33    184.74 o 
 -12   2   7     5136.32     4839.34    284.86 o 
 -10   2   7      708.05     1007.94    161.75 o 
  -8   2   7     1742.98     2205.72    161.81 o 
  -6   2   7      291.42      516.66    126.63 o 
  -4   2   7     3181.38     3526.18    170.45 o 
  -2   2   7     1415.85     1622.94    131.77 o 
   0   2   7    12002.45    11608.38    674.88 o 
   2   2   7    19713.63    20142.98    767.03 o 
   4   2   7       63.55       53.36    105.31 o 
   6   2   7    10417.59    10076.74    365.31 o 
   8   2   7     4383.59     4303.39    252.06 o 
  10   2   7     2679.73     2572.14    129.41 o 
  12   2   7     1926.09     1938.94    121.71 o 
  14   2   7      898.34      985.71    112.34 o 
  16   2   7        6.06       41.45    122.03 o 
  18   2   7      144.34      306.01    140.11 o 
 -27   3   7       87.70      364.26    199.31 o 
 -25   3   7      129.03      158.25    255.95 o 
 -23   3   7      124.73      273.01    171.83 o 
 -21   3   7     1149.87     1159.64    259.25 o 
 -17   3   7      140.55      269.62    388.29 o 
 -15   3   7      749.34      632.06    159.21 o 
 -13   3   7       32.05       82.81    126.45 o 
 -11   3   7    12787.19    14289.85    408.82 o 
  -9   3   7     3464.14     3031.70    522.28 o 
  -7   3   7      572.57      411.58    262.31 o 
  -5   3   7     9149.68     8988.65    386.15 o 
  -3   3   7     5673.88     5072.51    291.98 o 
  -1   3   7     1626.33     1612.41    129.86 o 
   1   3   7      466.23      426.90    132.55 o 
   3   3   7      803.94      752.83    121.48 o 
   5   3   7      103.07       99.22    107.13 o 
   7   3   7       53.39      209.10     99.10 o 
   9   3   7       10.84      -79.78    119.99 o 
  11   3   7      131.60      269.84    108.93 o 
  13   3   7      877.90      892.59    120.23 o 
  15   3   7      514.42      558.96    151.85 o 
  17   3   7     1619.61     1709.54    143.18 o 
  19   3   7      711.59      909.31    299.45 o 
 -26   4   7      201.38      378.46    307.38 o 
 -24   4   7       34.75       -8.87    279.43 o 
 -22   4   7      480.25      512.88    269.32 o 
 -20   4   7     4857.27     5282.53    331.69 o 
 -16   4   7       12.77      -11.94    145.39 o 
 -14   4   7      781.18      670.04    154.64 o 
 -12   4   7      444.66      476.02    179.34 o 
 -10   4   7       39.05      195.01    166.84 o 
  -8   4   7      173.92      228.86    138.16 o 
  -6   4   7       50.04      142.87    159.38 o 
  -4   4   7     1024.51     1017.70    145.44 o 
  -2   4   7     2744.33     2758.39    122.42 o 
   0   4   7     3419.60     3545.96    189.78 o 
   2   4   7       18.78       47.40    124.69 o 
   4   4   7     3585.82     3531.42    137.52 o 
   6   4   7     2084.74     1922.78    158.90 o 
   8   4   7     1916.63     2016.67    126.41 o 
  10   4   7       43.68        7.22    176.50 o 
  12   4   7     1340.32     1507.58    121.02 o 
  14   4   7      411.17      398.40    125.06 o 
  16   4   7       53.91       16.73    166.63 o 
  18   4   7       14.95      115.99    219.32 o 
 -25   5   7       38.48     -303.79    303.79 o 
 -23   5   7     2108.87     1380.68    304.46 o 
 -21   5   7       36.51      254.29    278.04 o 
 -19   5   7      215.14      231.08    284.07 o 
 -17   5   7      406.87      462.72    148.73 o 
 -15   5   7      123.82      230.23    183.81 o 
 -13   5   7     1214.71     1104.94    167.49 o 
 -11   5   7      174.35      440.10    173.28 o 
  -9   5   7      494.72      831.12    185.49 o 
  -7   5   7     2617.18     2891.96    179.62 o 
  -5   5   7      305.41      284.32    148.04 o 
  -3   5   7      972.37     1179.92    154.77 o 
  -1   5   7      765.33      856.93    134.04 o 
   1   5   7     1194.66     1088.00    119.58 o 
   3   5   7       77.28      208.24    109.62 o 
   5   5   7      963.98     1002.44    145.69 o 
   7   5   7      142.79      307.51    126.45 o 
   9   5   7      386.92      496.98    134.88 o 
  11   5   7       94.15     -109.13    164.20 o 
  13   5   7       87.98       94.27    170.73 o 
  15   5   7      221.00      228.69    167.10 o 
 -24   6   7      247.07      446.51    194.98 o 
 -22   6   7      531.46      545.77    280.89 o 
 -20   6   7       29.31      -88.65    214.10 o 
 -18   6   7       60.10      120.75    143.21 o 
 -16   6   7       60.63       63.84    132.17 o 
 -14   6   7      239.64      467.58    188.57 o 
 -12   6   7      559.59      379.69    193.98 o 
 -10   6   7      127.71      127.82    180.53 o 
  -8   6   7      588.39      758.97    137.89 o 
  -6   6   7      500.60      466.68    160.56 o 
  -4   6   7      549.07      741.93    167.70 o 
  -2   6   7      420.48      154.51    206.22 o 
   0   6   7       45.89      118.35    111.29 o 
   2   6   7     1388.20     1334.77    113.99 o 
   4   6   7        2.41      108.24    169.25 o 
   6   6   7       82.79      212.24    129.68 o 
   8   6   7      876.41      777.82    138.05 o 
  10   6   7      143.21       -0.54    161.76 o 
  12   6   7       75.13       87.24    142.99 o 
  14   6   7       11.50      120.74    231.50 o 
 -21   7   7      116.13      422.03    195.92 o 
 -19   7   7        4.33       64.37    138.67 o 
 -17   7   7       88.41      240.76    138.52 o 
 -15   7   7      467.30      619.11    165.28 o 
 -13   7   7       63.71      271.99    174.24 o 
 -11   7   7        9.59      149.89    256.11 o 
  -9   7   7      709.64      859.34    256.91 o 
  -7   7   7     1780.16     1985.78    200.26 o 
  -5   7   7      693.73      547.58    165.39 o 
  -3   7   7     1681.66     1649.63    341.10 o 
  -1   7   7     1217.64     1329.72    125.88 o 
   1   7   7      156.76      -51.54    134.22 o 
   3   7   7       12.21       54.14    120.72 o 
   5   7   7     1351.72     1255.90    164.35 o 
   7   7   7      425.48      260.33    125.04 o 
   9   7   7       18.38      244.91    215.44 o 
  11   7   7       13.96      172.79    143.53 o 
 -18   8   7      270.55      414.98    191.61 o 
 -16   8   7      177.35      386.44    140.59 o 
 -14   8   7       56.71      191.45    148.86 o 
 -12   8   7        2.05      176.95    229.10 o 
 -10   8   7      426.08      438.22    167.36 o 
  -8   8   7      190.07      364.50    199.88 o 
  -6   8   7      452.64      480.79    163.12 o 
  -4   8   7        4.41     -119.36    278.47 o 
  -2   8   7      137.20      545.74    165.18 o 
   0   8   7      454.87      299.72    248.55 o 
   2   8   7       10.15      -63.04    214.39 o 
   4   8   7       19.56      137.95    133.80 o 
   6   8   7      995.29      753.45    172.65 o 
   8   8   7     1015.09      859.53    184.89 o 
  10   8   7      638.36      472.35    285.77 o 
 -13   9   7      249.35      486.18    161.20 o 
 -11   9   7      190.67       74.68    224.81 o 
  -9   9   7      903.57      560.40    218.39 o 
  -7   9   7      163.30      209.75    346.74 o 
  -5   9   7       33.48      273.18    196.47 o 
  -3   9   7      132.11      274.20    158.19 o 
  -1   9   7        3.41     -117.69    143.94 o 
   1   9   7      187.70      -58.27    133.03 o 
   3   9   7       45.14      191.53    131.42 o 
   5   9   7       31.86       78.53    146.51 o 
 -28   0   8       22.69      120.83    172.90 o 
 -26   0   8       46.99       88.64    142.06 o 
 -24   0   8     1504.37     1793.93    306.49 o 
 -22   0   8      118.76      325.52    193.90 o 
 -20   0   8     1233.52     1133.90    183.02 o 
 -18   0   8     1279.37     1338.41    156.22 o 
 -16   0   8      851.36      989.78    171.43 o 
 -14   0   8    13790.81    14555.64   1047.42 o 
 -12   0   8       58.71       83.87    240.55 o 
 -10   0   8    15304.17    15587.25    691.04 o 
  -8   0   8     2648.50     3014.50    217.37 o 
  -6   0   8    20828.87    20335.06    366.64 o 
  -4   0   8     3904.49     3620.75    577.16 o 
  -2   0   8    10747.34     9917.67    238.80 o 
   0   0   8     5765.75     5352.60    453.50 o 
   2   0   8    18362.62    19270.49    968.72 o 
   4   0   8    27238.25    28461.40    372.56 o 
   6   0   8       76.85      245.64    144.96 o 
   8   0   8       20.61      102.34    186.12 o 
  10   0   8     8310.26     8333.56    254.14 o 
  12   0   8     4405.72     4661.53    295.12 o 
  14   0   8      485.07      344.18    215.37 o 
  16   0   8      196.63      371.63    206.63 o 
  18   0   8      587.61      618.57    212.81 o 
 -29   1   8       42.20      118.74    157.72 o 
 -27   1   8       62.69       43.99    114.35 o 
 -25   1   8       19.65      -28.00    105.34 o 
 -23   1   8      446.39      312.02    113.85 o 
 -21   1   8      193.97      228.05    126.85 o 
 -19   1   8      414.79      474.51    145.79 o 
 -17   1   8     1965.60     2172.85    188.10 o 
 -15   1   8     7375.63     6980.73    239.90 o 
 -13   1   8     4564.79     4525.29    158.52 o 
 -11   1   8      309.42      400.10    119.44 o 
  -9   1   8    13700.36    13790.00    372.68 o 
  -7   1   8     1272.93     1311.51    145.68 o 
  -5   1   8      663.46      774.94    115.58 o 
  -3   1   8     2752.70     2731.06    142.55 o 
  -1   1   8     2809.46     2743.11    128.32 o 
   1   1   8        4.91     -115.41    126.89 o 
   3   1   8     9146.07     9716.54    508.54 o 
   5   1   8     3631.66     3570.33    143.60 o 
   7   1   8      814.99      773.46    130.11 o 
   9   1   8      574.89      580.53    120.00 o 
  11   1   8     4852.13     4898.98    215.19 o 
  13   1   8      101.23      118.30    120.77 o 
  15   1   8      165.97      126.83    144.79 o 
  17   1   8      679.28      561.89    161.19 o 
  19   1   8      901.63      908.91    213.19 o 
 -28   2   8       92.48      -28.55    223.19 o 
 -26   2   8      365.41      514.37    206.57 o 
 -24   2   8      123.96      185.66    196.67 o 
 -22   2   8       35.31      -32.44    175.64 o 
 -20   2   8       31.45      112.22    334.50 o 
 -18   2   8      615.70      618.80    303.04 o 
 -16   2   8     1081.03      802.41    250.84 o 
 -14   2   8       56.13       29.77    100.03 o 
 -12   2   8      125.99      229.65    127.18 o 
 -10   2   8      183.90      289.59    152.02 o 
  -8   2   8     2141.67     2155.72    138.19 o 
  -6   2   8      292.77      239.49    143.36 o 
  -4   2   8     3642.56     3432.64    148.33 o 
  -2   2   8     7075.72     7083.34    145.75 o 
   0   2   8    11827.25    12078.57    345.91 o 
   2   2   8     4053.45     4181.80    139.52 o 
   4   2   8      438.67      491.33    114.16 o 
   6   2   8     1923.55     1880.70    144.83 o 
   8   2   8       10.41       32.21    106.44 o 
  10   2   8      108.77       41.55    118.10 o 
  12   2   8        2.99      -26.26    102.58 o 
  14   2   8      173.17      177.08    117.61 o 
  16   2   8       93.26      -34.56    118.85 o 
  18   2   8      174.37      128.41    119.15 o 
 -27   3   8       61.45      -43.50    289.87 o 
 -25   3   8       47.37      180.87    267.08 o 
 -23   3   8      794.45      818.11    275.98 o 
 -21   3   8     1296.83     1471.60    200.68 o 
 -19   3   8      752.74      793.07    425.69 o 
 -17   3   8      981.78      878.85    215.88 o 
 -15   3   8      453.51      383.09    156.60 o 
 -13   3   8     2940.25     3261.83    164.99 o 
 -11   3   8       34.12      154.08    140.46 o 
  -9   3   8      992.03     1305.29    157.51 o 
  -7   3   8       53.01      -49.80    129.86 o 
  -5   3   8     1166.71     1303.24    139.89 o 
  -3   3   8       73.04      223.30    146.14 o 
  -1   3   8       37.28      127.72    135.89 o 
   1   3   8      383.93      401.86    104.64 o 
   3   3   8     1417.79     1335.96    109.10 o 
   5   3   8        3.25      149.03    102.21 o 
   7   3   8       74.34      127.57    107.28 o 
   9   3   8      206.60      309.83    110.89 o 
  11   3   8      157.01      202.95    115.23 o 
  13   3   8       43.08       74.78    117.69 o 
  15   3   8      106.23      380.84    153.65 o 
  17   3   8      294.28      269.33    130.31 o 
 -26   4   8      549.31      711.37    236.69 o 
 -24   4   8      429.09      813.75    278.97 o 
 -22   4   8      219.73     -111.89    283.03 o 
 -20   4   8        7.29      248.02    188.08 o 
 -18   4   8      202.11      170.47    145.34 o 
 -16   4   8        1.83      -30.22    137.77 o 
 -14   4   8     2586.67     2823.69    164.01 o 
 -12   4   8       21.39      173.96    175.42 o 
 -10   4   8      941.50      981.12    144.69 o 
  -8   4   8     2894.52     3131.36    179.37 o 
  -6   4   8      797.71      956.41    183.90 o 
  -4   4   8     2087.25     2191.52    152.67 o 
  -2   4   8     3404.45     3371.00    151.56 o 
   0   4   8      593.41      592.62    134.81 o 
   2   4   8      378.85      439.47    124.15 o 
   4   4   8     4819.29     4809.43    166.96 o 
   6   4   8      212.29      468.15    129.53 o 
   8   4   8        3.30      154.28    110.05 o 
  10   4   8      467.26      501.01    131.11 o 
  12   4   8        3.57      163.97    143.33 o 
  14   4   8        1.20      387.73    217.62 o 
  16   4   8       40.66      -51.34    146.52 o 
 -25   5   8      360.48      144.78    227.01 o 
 -23   5   8     1056.77     1015.94    300.99 o 
 -21   5   8        4.73     -129.97    293.95 o 
 -19   5   8      179.18       82.30    172.86 o 
 -17   5   8       75.42      118.31    151.56 o 
 -15   5   8       13.17      -53.58    148.92 o 
 -13   5   8     2244.76     2050.47    202.74 o 
 -11   5   8      421.34      577.67    181.17 o 
  -9   5   8     1976.60     2167.60    174.43 o 
  -7   5   8     1752.33     1978.84    199.96 o 
  -5   5   8       33.55      106.49    137.51 o 
  -3   5   8       37.89      222.51    117.18 o 
  -1   5   8      368.22      351.39    120.16 o 
   1   5   8     3650.45     3631.17    148.96 o 
   3   5   8      481.53      648.30    122.22 o 
   5   5   8     1162.51     1213.51    111.16 o 
   7   5   8       71.10      179.70    125.51 o 
   9   5   8      487.49      608.78    157.96 o 
  11   5   8     1022.22     1053.95    131.95 o 
  13   5   8      208.82      160.95    130.95 o 
  15   5   8      240.86      357.33    160.02 o 
 -24   6   8       12.88     -223.84    289.00 o 
 -22   6   8       22.47      232.54    199.13 o 
 -20   6   8       61.94      265.62    200.09 o 
 -18   6   8       90.22      257.18    230.81 o 
 -16   6   8      485.27      541.75    208.81 o 
 -14   6   8       80.88       42.78    143.59 o 
 -12   6   8      469.21      550.29    188.05 o 
 -10   6   8       19.83       27.25    178.80 o 
  -8   6   8       40.35     -134.86    157.16 o 
  -6   6   8      743.45     1010.93    199.10 o 
  -4   6   8     4292.94     4211.74    382.70 o 
  -2   6   8       21.56      163.07    115.47 o 
   0   6   8     5678.59     5614.73    359.68 o 
   2   6   8     3875.88     3712.74    159.37 o 
   4   6   8      339.26      306.37    149.71 o 
   6   6   8      962.24      992.88    136.66 o 
   8   6   8      730.31      882.30    140.14 o 
  10   6   8       36.10      129.52    136.70 o 
  12   6   8       87.41       -9.64    142.66 o 
  14   6   8        4.75      -97.09    209.83 o 
 -21   7   8        3.04     -126.56    138.70 o 
 -19   7   8        0.45      120.89    140.82 o 
 -17   7   8      190.83      353.68    151.89 o 
 -15   7   8      130.12      256.23    170.23 o 
 -13   7   8       29.69      137.28    285.87 o 
 -11   7   8      858.82      810.43    195.43 o 
  -9   7   8      378.00      303.09    193.69 o 
  -7   7   8      849.59      977.25    186.85 o 
  -5   7   8     1401.44     1645.77    290.11 o 
  -3   7   8       99.97       79.60    118.10 o 
  -1   7   8       88.58      162.53    132.44 o 
   1   7   8        2.92      154.14    108.42 o 
   3   7   8      329.07      252.98    118.26 o 
   5   7   8      126.34      212.70    138.14 o 
   7   7   8        2.52     -105.66    140.85 o 
   9   7   8       22.60      118.48    132.21 o 
  11   7   8      463.95      431.86    211.73 o 
 -18   8   8       23.13      190.37    176.62 o 
 -16   8   8       28.73      123.56    145.95 o 
 -14   8   8       70.99      202.42    169.16 o 
 -12   8   8      261.52      201.78    182.71 o 
 -10   8   8      236.71      -26.65    213.29 o 
  -8   8   8        0.63      214.96    257.94 o 
  -6   8   8      120.72      319.64    208.02 o 
  -4   8   8       33.15      198.23    212.71 o 
  -2   8   8       95.49      -21.74    120.18 o 
   0   8   8        2.65       52.76    113.80 o 
   2   8   8      172.91      234.05    143.12 o 
   4   8   8       49.34       23.55    126.74 o 
   6   8   8       15.22      318.34    205.16 o 
   8   8   8       29.39      -76.09    150.74 o 
 -13   9   8        1.50     -182.39    183.39 o 
 -11   9   8       35.42      127.08    170.28 o 
  -9   9   8      195.23      356.51    258.40 o 
  -7   9   8      105.58      415.57    167.96 o 
  -5   9   8       16.04      167.87    166.89 o 
  -3   9   8       12.26       30.07    115.99 o 
  -1   9   8      100.66       18.62    150.75 o 
   1   9   8      155.46       35.79    121.94 o 
   3   9   8       67.21      148.53    142.12 o 
 -29   1   9      138.23       93.02    128.25 o 
 -27   1   9       71.03       47.01    111.31 o 
 -25   1   9        3.12       12.27    116.63 o 
 -23   1   9      509.83      494.92    129.83 o 
 -21   1   9      361.97      244.65    132.87 o 
 -19   1   9      183.11      195.94    164.01 o 
 -17   1   9     3954.93     3861.82    209.14 o 
 -15   1   9      131.35       55.68    145.73 o 
 -13   1   9     1433.95     1638.30    129.57 o 
 -11   1   9     1549.18     1418.88    132.77 o 
  -9   1   9     2089.28     2199.35    147.29 o 
  -7   1   9     2778.23     2900.25    135.66 o 
  -5   1   9        3.05      159.32    113.42 o 
  -3   1   9     1660.31     1536.32    133.17 o 
  -1   1   9     5365.82     5357.13    305.12 o 
   1   1   9      792.02      748.32    113.65 o 
   3   1   9       22.49      -42.01    127.44 o 
   5   1   9    10452.50    11155.83    335.20 o 
   7   1   9     1009.84     1315.09    125.54 o 
   9   1   9      105.95      111.21    127.34 o 
  11   1   9     2900.02     2878.81    148.83 o 
  13   1   9      126.06      272.61    121.84 o 
  15   1   9       21.34      129.16    144.96 o 
  17   1   9      367.71      326.24    157.14 o 
 -28   2   9        0.70       25.27    168.89 o 
 -26   2   9      179.13      256.13    155.18 o 
 -24   2   9       23.56       38.08    152.84 o 
 -22   2   9      869.95      703.96    196.08 o 
 -20   2   9      100.67      124.53    198.73 o 
 -18   2   9     1633.64     1478.93    248.26 o 
 -16   2   9        4.96     -138.22    139.54 o 
 -14   2   9     6371.04     6528.39    226.25 o 
 -12   2   9     1026.29     1245.94    133.30 o 
 -10   2   9      138.27       40.54    147.39 o 
  -8   2   9       50.57      169.06    128.39 o 
  -6   2   9     2053.46     2106.75    149.93 o 
  -4   2   9     5054.76     5574.80    349.20 o 
  -2   2   9      418.57      343.30    113.67 o 
   0   2   9     4243.38     4047.50    234.39 o 
   2   2   9     3477.07     3535.06    135.34 o 
   4   2   9       81.03      150.45    117.98 o 
   6   2   9      400.71      389.96    120.39 o 
   8   2   9      355.67      489.24    120.18 o 
  10   2   9     1362.75     1502.19    142.25 o 
  12   2   9      291.59      457.98    128.44 o 
  14   2   9     1572.36     1373.54    121.97 o 
  16   2   9      282.49      260.93    129.54 o 
 -27   3   9      244.19       66.14    205.63 o 
 -25   3   9      522.07      599.61    291.64 o 
 -23   3   9      592.16      363.67    258.28 o 
 -21   3   9     1543.44     1672.26    419.09 o 
 -19   3   9       78.99       56.38    359.04 o 
 -17   3   9     1017.88      791.01    164.71 o 
 -15   3   9      774.07      787.23    137.46 o 
 -13   3   9      286.51       96.64    116.20 o 
 -11   3   9      720.90      582.44    149.64 o 
  -9   3   9      356.50      530.63    156.32 o 
  -7   3   9       88.18      359.58    137.35 o 
  -5   3   9      210.99      402.47    145.62 o 
  -3   3   9     4151.56     4394.91    195.87 o 
  -1   3   9     2281.96     2310.55    167.05 o 
   1   3   9     3224.19     3035.66    113.32 o 
   3   3   9     1480.72     1381.60     93.52 o 
   5   3   9     3511.83     3252.08    126.32 o 
   7   3   9     6132.47     6203.10    150.78 o 
   9   3   9     2202.88     2151.50    130.06 o 
  11   3   9      770.32      850.33    133.16 o 
  13   3   9     1000.38     1095.19    128.80 o 
  15   3   9       26.94       39.89    140.31 o 
 -26   4   9      435.52      926.42    216.49 o 
 -24   4   9      687.44      633.46    289.01 o 
 -22   4   9      169.60       13.57    275.19 o 
 -20   4   9      332.01      294.71    427.83 o 
 -18   4   9        3.30      -42.48    152.97 o 
 -16   4   9     2891.27     2937.64    181.26 o 
 -14   4   9      344.28      272.73    132.13 o 
 -12   4   9      148.49      115.84    172.67 o 
 -10   4   9     1454.62     1447.07    138.21 o 
  -8   4   9      525.47      464.61    107.28 o 
  -6   4   9     3159.82     3060.82    120.43 o 
  -4   4   9      772.34      735.75    119.19 o 
  -2   4   9      526.05      511.39    135.36 o 
   0   4   9     1413.56     1375.36    128.99 o 
   2   4   9     2142.21     2143.04    159.54 o 
   4   4   9      715.32      900.66    153.36 o 
   6   4   9        6.06       89.13    107.22 o 
   8   4   9        7.08      -52.52    118.69 o 
  10   4   9      363.13      465.08    129.61 o 
  12   4   9      292.98      489.31    139.00 o 
  14   4   9      229.07      152.97    131.46 o 
 -25   5   9      197.52      126.24    301.72 o 
 -23   5   9        6.53     -145.28    285.78 o 
 -21   5   9      284.41      160.09    208.30 o 
 -19   5   9      135.02      170.77    143.96 o 
 -17   5   9       13.00      123.52    162.94 o 
 -15   5   9      151.74       74.21    160.64 o 
 -13   5   9     2991.78     3098.44    206.47 o 
 -11   5   9      471.91      407.07    187.89 o 
  -9   5   9      155.83      208.74    187.52 o 
  -7   5   9       28.63      -56.28    139.74 o 
  -5   5   9      444.62      290.83    102.25 o 
  -3   5   9     1414.63     1625.06    224.96 o 
  -1   5   9     1170.35     1201.72    126.13 o 
   1   5   9      125.01      127.87    143.17 o 
   3   5   9       18.27      -14.27    107.78 o 
   5   5   9      221.74      -61.32    144.44 o 
   7   5   9      121.03      250.30    132.60 o 
   9   5   9      804.10      870.04    124.02 o 
  11   5   9        2.49      198.07    160.16 o 
  13   5   9       68.08       59.60    146.17 o 
 -24   6   9        4.08     -257.76    290.21 o 
 -22   6   9       42.38      187.39    206.01 o 
 -20   6   9      390.18      432.46    182.40 o 
 -18   6   9      119.09       60.98    213.63 o 
 -16   6   9      124.58      185.24    142.89 o 
 -14   6   9        9.65     -153.99    188.99 o 
 -12   6   9     1540.39     1394.05    190.78 o 
 -10   6   9      184.43       76.83    148.12 o 
  -8   6   9      320.79      272.46    149.30 o 
  -6   6   9      122.66       77.42    142.51 o 
  -4   6   9        9.86      180.92    138.16 o 
  -2   6   9     1564.56     1450.75    107.77 o 
   0   6   9     2257.04     2257.87    313.64 o 
   2   6   9      138.48      246.56    113.62 o 
   4   6   9      160.59       77.20    151.74 o 
   6   6   9        8.15       26.81    132.34 o 
   8   6   9        1.42        3.20    160.36 o 
  10   6   9       22.51        1.65    197.53 o 
  12   6   9      197.79      234.67    155.40 o 
 -21   7   9       15.45      -59.24    142.22 o 
 -19   7   9        1.23     -132.52    132.52 o 
 -17   7   9        0.92       85.17    148.71 o 
 -15   7   9      462.20      390.97    237.55 o 
 -13   7   9       34.63      212.81    207.74 o 
 -11   7   9        1.69       44.00    189.01 o 
  -9   7   9       69.81       90.40    203.70 o 
  -7   7   9      414.30      313.36    193.33 o 
  -5   7   9       77.32      -15.23    110.58 o 
  -3   7   9     1489.37     1279.43    130.37 o 
  -1   7   9       80.36       42.37    118.42 o 
   1   7   9       30.07       -2.15     97.92 o 
   3   7   9     3079.31     2560.66    149.16 o 
   5   7   9      921.33      789.53    159.16 o 
   7   7   9       23.33      136.50    120.68 o 
   9   7   9       48.91      204.78    143.71 o 
 -18   8   9        8.05      -49.39    164.22 o 
 -16   8   9       68.97      122.73    183.26 o 
 -14   8   9      616.58      644.76    275.38 o 
 -12   8   9      333.86      371.44    293.66 o 
 -10   8   9      986.57      714.94    202.37 o 
  -8   8   9       43.13      317.12    228.06 o 
  -6   8   9       28.71      134.89    205.66 o 
  -4   8   9      645.38      614.91    118.34 o 
  -2   8   9      124.49       62.26    149.27 o 
   0   8   9      346.48      336.34    108.50 o 
   2   8   9     1073.85      785.72    134.04 o 
   4   8   9      225.27      331.91    202.94 o 
   6   8   9      644.34      597.69    173.74 o 
 -13   9   9      143.29      376.79    212.83 o 
 -11   9   9       24.45      409.54    179.12 o 
  -9   9   9       13.89      151.21    179.93 o 
  -7   9   9       66.84      196.14    206.10 o 
  -5   9   9        0.08       40.62    152.11 o 
  -3   9   9      164.93      387.63    170.07 o 
  -1   9   9      108.98       53.59    149.11 o 
   1   9   9      206.74      215.27    165.96 o 
 -30   0  10      339.44      363.76    188.41 o 
 -28   0  10      167.07      203.22    165.16 o 
 -26   0  10        7.70      122.34    175.10 o 
 -24   0  10       11.95      -10.94    195.92 o 
 -22   0  10      738.35      830.46    189.81 o 
 -20   0  10       26.86       99.18    175.18 o 
 -18   0  10       11.46       64.46    228.01 o 
 -16   0  10     5130.74     5121.83    298.81 o 
 -14   0  10    12725.08    12391.79    413.60 o 
 -12   0  10       28.49      135.98    143.42 o 
 -10   0  10     6632.22     6838.17    208.99 o 
  -8   0  10     3207.09     3533.81    215.60 o 
  -6   0  10     1035.41     1187.00    168.14 o 
  -4   0  10     2695.04     2801.47    157.59 o 
  -2   0  10       66.03      189.18    186.05 o 
   0   0  10      513.48      748.20    196.95 o 
   2   0  10     2698.20     2740.33    176.38 o 
   4   0  10      500.66      559.89    151.21 o 
   6   0  10    12600.42    12674.17   1269.54 o 
   8   0  10     2627.56     2711.87    323.50 o 
  10   0  10       47.01      345.49    181.24 o 
  12   0  10     2516.21     2781.53    231.33 o 
  14   0  10     2018.42     1819.37    187.33 o 
  16   0  10      465.85      391.78    213.44 o 
 -29   1  10      219.00      238.04    133.20 o 
 -27   1  10       42.68      -10.08    134.40 o 
 -25   1  10       86.07      157.77    171.46 o 
 -23   1  10       55.19       62.43    149.85 o 
 -21   1  10      297.43      401.29    144.74 o 
 -19   1  10      502.86      561.20    144.54 o 
 -17   1  10        3.15       22.52    138.14 o 
 -15   1  10     5275.49     5338.08    153.24 o 
 -13   1  10       25.39       48.63    111.99 o 
 -11   1  10     2877.42     2972.93    171.89 o 
  -9   1  10     4784.01     4892.14    201.02 o 
  -7   1  10      573.68      653.82    101.74 o 
  -5   1  10     1523.60     1671.58    125.34 o 
  -3   1  10     3881.08     3949.86    128.24 o 
  -1   1  10     3749.53     3698.86    195.10 o 
   1   1  10     6903.12     6752.36    315.89 o 
   3   1  10      346.21      352.68    106.05 o 
   5   1  10     2484.41     2381.74    158.09 o 
   7   1  10      180.62      212.00    134.31 o 
   9   1  10     1132.51     1140.50    137.79 o 
  11   1  10      285.74      248.66    105.55 o 
  13   1  10       65.52      176.73    147.52 o 
  15   1  10       22.34      -25.62    151.96 o 
 -28   2  10       30.73        7.36    164.60 o 
 -26   2  10       49.42      -13.71    141.75 o 
 -24   2  10       30.49      126.35    204.25 o 
 -22   2  10     1469.64     1258.43    189.24 o 
 -20   2  10       87.38      -28.49    182.45 o 
 -18   2  10     5042.77     4750.36    602.40 o 
 -16   2  10      263.31      250.63    126.03 o 
 -14   2  10     1591.04     1430.59    162.20 o 
 -12   2  10      620.96      589.83    136.40 o 
 -10   2  10      159.57      354.64    149.46 o 
  -8   2  10      121.31       64.03    133.52 o 
  -6   2  10     2158.49     2356.95    126.61 o 
  -4   2  10      349.51      344.96    104.04 o 
  -2   2  10      351.22      416.79    101.77 o 
   0   2  10       29.36       18.69    102.94 o 
   2   2  10      149.14      232.90    106.08 o 
   4   2  10      940.41     1167.74    126.02 o 
   6   2  10      103.85      238.87    121.00 o 
   8   2  10       96.73      203.16    106.04 o 
  10   2  10      368.17      499.34    167.91 o 
  12   2  10       85.24      165.82    103.86 o 
  14   2  10       47.06      -50.83    132.38 o 
  16   2  10      720.19      647.45    140.69 o 
 -27   3  10        0.16      192.46    205.73 o 
 -25   3  10      327.88      224.09    155.44 o 
 -23   3  10      122.65       35.95    219.69 o 
 -21   3  10      344.58      297.72    163.68 o 
 -19   3  10      184.64       44.91    146.33 o 
 -17   3  10      395.68      304.75    136.32 o 
 -15   3  10      670.16      634.59    131.05 o 
 -13   3  10        4.40      108.52    149.34 o 
 -11   3  10     1021.25     1056.99    134.69 o 
  -9   3  10      217.08      244.23    136.68 o 
  -7   3  10      401.07      488.83    121.26 o 
  -5   3  10       12.80      -36.85    154.21 o 
  -3   3  10       15.54       96.71    150.89 o 
  -1   3  10      590.56      734.51    120.16 o 
   1   3  10       37.07       41.42     94.48 o 
   3   3  10        6.67      120.11     92.37 o 
   5   3  10       11.65       77.93    113.30 o 
   7   3  10      108.44      102.86    105.82 o 
   9   3  10      345.51      368.31    127.97 o 
  11   3  10      217.58      220.64    124.75 o 
  13   3  10      103.66      166.80    130.01 o 
  15   3  10       92.60      344.74    163.84 o 
 -26   4  10       62.30     -107.74    191.59 o 
 -24   4  10      158.08      396.81    275.62 o 
 -22   4  10      115.36      155.21    422.38 o 
 -20   4  10       79.91       10.35    205.57 o 
 -18   4  10        9.13      -65.44    148.15 o 
 -16   4  10     1001.47      841.24    152.10 o 
 -14   4  10     1124.17      925.04    150.18 o 
 -12   4  10       43.73       59.34    111.20 o 
 -10   4  10       67.79       55.25    107.35 o 
  -8   4  10       15.90       87.52    117.71 o 
  -6   4  10      534.14      581.05    109.85 o 
  -4   4  10       71.96       64.59    156.99 o 
  -2   4  10      371.97      507.39    155.34 o 
   0   4  10      687.02      619.66    129.09 o 
   2   4  10       47.35      120.15    122.07 o 
   4   4  10       14.76      -74.76    167.46 o 
   6   4  10      714.49      610.05    107.07 o 
   8   4  10      266.93      501.34    104.17 o 
  10   4  10      557.58      733.11    113.42 o 
  12   4  10     1183.03     1187.54    175.03 o 
  14   4  10      206.03      207.84    160.94 o 
 -25   5  10      100.21       35.15    214.28 o 
 -23   5  10       25.36      -65.16    290.48 o 
 -21   5  10      733.38      577.02    222.75 o 
 -19   5  10       40.49       50.72    139.70 o 
 -17   5  10      167.72      178.66    128.30 o 
 -15   5  10        1.19       91.45    179.27 o 
 -13   5  10      194.06      341.02    170.25 o 
 -11   5  10       57.48      104.05    149.03 o 
  -9   5  10     1432.54     1483.71    176.96 o 
  -7   5  10      334.87      388.35    121.66 o 
  -5   5  10     6367.85     6168.36    256.54 o 
  -3   5  10     1615.11     1481.78    161.94 o 
  -1   5  10      360.39      317.81    130.60 o 
   1   5  10     2917.24     2959.34    154.16 o 
   3   5  10      360.03      560.76    187.24 o 
   5   5  10      160.60      370.22    117.75 o 
   7   5  10     1071.21      809.80    156.61 o 
   9   5  10      354.30      399.42    146.63 o 
  11   5  10      455.16      334.94    171.58 o 
  13   5  10       48.15       -7.34    176.24 o 
 -24   6  10       71.66      380.44    299.53 o 
 -22   6  10       26.24      403.31    291.87 o 
 -20   6  10       60.26       23.09    210.17 o 
 -18   6  10      896.81      850.90    170.43 o 
 -16   6  10       38.03     -112.21    165.31 o 
 -14   6  10     1420.29     1418.41    195.45 o 
 -12   6  10      719.65      751.95    148.01 o 
 -10   6  10      381.59      221.87    176.54 o 
  -8   6  10     1755.99     1651.07    121.22 o 
  -6   6  10       93.52      -82.52    125.55 o 
  -4   6  10       24.21      127.16    120.26 o 
  -2   6  10       97.37       60.25    103.42 o 
   0   6  10      362.27      375.16    128.20 o 
   2   6  10       86.26       34.27    151.34 o 
   4   6  10       86.44      163.22    143.32 o 
   6   6  10      590.59      528.72    124.79 o 
   8   6  10      473.49      584.93    139.38 o 
  10   6  10      484.85      632.43    261.25 o 
 -21   7  10       13.62      -14.96    184.53 o 
 -19   7  10       95.41      -23.09    169.37 o 
 -17   7  10      751.76      656.06    179.71 o 
 -15   7  10      125.82      319.04    214.83 o 
 -13   7  10        0.88      176.49    209.36 o 
 -11   7  10      873.76      790.40    200.23 o 
  -9   7  10      433.66      652.36    196.04 o 
  -7   7  10     2564.12     2415.60    219.49 o 
  -5   7  10       22.21       28.35    136.94 o 
  -3   7  10       21.52       54.69    100.51 o 
  -1   7  10      421.61      569.46    116.35 o 
   1   7  10      394.51      543.94    130.79 o 
   3   7  10       14.96      153.67    138.30 o 
   5   7  10      288.13      431.96    139.86 o 
   7   7  10      116.26      176.10    183.09 o 
   9   7  10       20.66      232.69    150.02 o 
 -18   8  10        1.31        7.99    200.43 o 
 -16   8  10       70.94      196.62    158.67 o 
 -14   8  10        6.25     -143.54    307.61 o 
 -12   8  10      289.40      416.20    161.14 o 
 -10   8  10      258.87      401.35    197.00 o 
  -8   8  10       68.83      132.48    125.28 o 
  -6   8  10       57.34      -17.51    121.15 o 
  -4   8  10      380.38      485.14    143.36 o 
  -2   8  10        7.26       19.15    153.33 o 
   0   8  10      307.57      359.16    201.29 o 
   2   8  10       89.66      419.95    145.53 o 
   4   8  10        0.83      199.78    143.11 o 
 -13   9  10       43.55      188.59    216.29 o 
 -11   9  10       25.34      301.41    259.59 o 
  -9   9  10        9.44      399.57    305.09 o 
  -7   9  10      298.00      248.86    150.86 o 
  -5   9  10      221.07      378.69    181.88 o 
  -3   9  10        7.58     -111.13    172.39 o 
  -1   9  10       24.45       76.78    156.79 o 
 -29   1  11      128.03      288.13    153.50 o 
 -27   1  11        0.75       24.80    134.89 o 
 -25   1  11       20.66       29.16    168.39 o 
 -23   1  11      716.63      810.35    162.89 o 
 -21   1  11      413.29      406.26    152.31 o 
 -19   1  11     8005.89     7540.24    326.21 o 
 -17   1  11     6351.51     6480.24    242.93 o 
 -15   1  11      221.14      233.00    125.73 o 
 -13   1  11     1172.50      952.21    140.94 o 
 -11   1  11     1417.74     1348.62    130.41 o 
  -9   1  11     5404.39     5209.07    479.97 o 
  -7   1  11     4968.03     4579.48    356.30 o 
  -5   1  11      358.05      251.84    131.17 o 
  -3   1  11     3240.97     3344.54    122.20 o 
  -1   1  11       77.83      200.95    170.78 o 
   1   1  11      810.04      801.67    119.69 o 
   3   1  11       18.62      -94.25    117.24 o 
   5   1  11       19.80        3.76    111.32 o 
   7   1  11      229.88      170.02    131.51 o 
   9   1  11      183.01      223.55    124.56 o 
  11   1  11       72.40      -32.14    124.62 o 
  13   1  11       15.25     -106.58    127.54 o 
  15   1  11      142.85       79.90    142.82 o 
 -28   2  11       67.47      120.51    132.14 o 
 -26   2  11       10.96      195.93    163.80 o 
 -24   2  11      177.25      270.38    188.28 o 
 -22   2  11     1221.28     1266.77    197.94 o 
 -20   2  11     2927.07     3022.56    185.40 o 
 -18   2  11      207.63      210.74    145.34 o 
 -16   2  11      293.77      289.02    110.82 o 
 -14   2  11      457.24      540.60    116.94 o 
 -12   2  11      938.51     1045.08    134.63 o 
 -10   2  11       12.89       57.98    152.34 o 
  -8   2  11       35.89      199.07    120.73 o 
  -6   2  11      397.62      520.93    106.75 o 
  -4   2  11     2543.88     2722.33    116.51 o 
  -2   2  11     1309.07     1268.10    119.78 o 
   0   2  11     1008.71     1030.73    103.62 o 
   2   2  11     1853.07     1976.26    113.14 o 
   4   2  11     5249.01     5344.31    241.06 o 
   6   2  11     4626.64     4664.81    144.73 o 
   8   2  11      576.49      745.99    135.40 o 
  10   2  11     2021.84     1966.25    132.52 o 
  12   2  11      133.47      222.36    117.22 o 
  14   2  11      162.31      182.98    124.08 o 
 -29   3  11       19.66       17.70    244.15 o 
 -27   3  11        0.58      -20.28    183.04 o 
 -25   3  11      236.84       11.17    229.76 o 
 -23   3  11        7.84       37.67    203.10 o 
 -21   3  11      746.85      542.73    224.11 o 
 -19   3  11       94.02       -4.62    151.49 o 
 -17   3  11      506.51      437.45    120.75 o 
 -15   3  11      159.41      113.49    118.41 o 
 -13   3  11     1095.57     1153.50    128.57 o 
 -11   3  11     1383.96     1320.64    133.46 o 
  -9   3  11     1661.04     1898.16    162.63 o 
  -7   3  11      521.26      300.74    157.53 o 
  -5   3  11     7783.50     7988.22    345.41 o 
  -3   3  11     3955.63     3930.91    217.87 o 
  -1   3  11     1016.85     1006.74    100.57 o 
   1   3  11      230.17      331.46     87.49 o 
   3   3  11      916.75      866.62    110.62 o 
   5   3  11      460.08      480.96    118.62 o 
   7   3  11       66.93       29.58    101.27 o 
   9   3  11       13.53      121.61    128.25 o 
  11   3  11      199.17      354.96    157.00 o 
  13   3  11      365.13      387.47    128.63 o 
 -26   4  11       90.73      -86.44    188.21 o 
 -24   4  11      487.86      361.83    209.05 o 
 -22   4  11       15.47      -83.78    217.16 o 
 -20   4  11       26.22      193.20    135.32 o 
 -18   4  11     1463.11     1400.39    129.74 o 
 -16   4  11     1837.62     1830.65    143.10 o 
 -14   4  11       13.51       68.49    150.31 o 
 -12   4  11       11.83       76.01    146.29 o 
 -10   4  11      480.97      508.26    105.56 o 
  -8   4  11      142.47      255.79    120.91 o 
  -6   4  11     1299.18     1259.83    164.54 o 
  -4   4  11     1221.14     1357.92    162.65 o 
  -2   4  11      691.00      659.93    193.95 o 
   0   4  11      209.54      -57.92    139.45 o 
   2   4  11      873.14      923.59    112.94 o 
   4   4  11     1911.80     1856.05    116.66 o 
   6   4  11      487.02      785.70    132.26 o 
   8   4  11     1471.66     1407.33    170.75 o 
  10   4  11      101.71      154.83    130.59 o 
  12   4  11      440.77      366.69    154.80 o 
 -25   5  11      166.41      142.59    193.04 o 
 -21   5  11       17.27     -137.22    137.22 o 
 -19   5  11      143.67      298.57    157.96 o 
 -17   5  11        0.80     -109.28    119.40 o 
 -15   5  11      318.84      549.24    138.77 o 
 -13   5  11       23.36      -16.49    125.51 o 
 -11   5  11     1512.60     1648.52    147.97 o 
  -9   5  11      739.43      922.77    118.13 o 
  -7   5  11     2479.98     2433.58    220.05 o 
  -5   5  11     2447.45     2347.07    146.92 o 
  -3   5  11      403.06      477.04    154.75 o 
  -1   5  11      186.95       62.61    145.96 o 
   1   5  11      642.35      602.23    123.91 o 
   3   5  11        3.59        3.05    122.86 o 
   5   5  11       24.71       39.61    112.90 o 
   7   5  11     1160.29     1063.74    167.32 o 
   9   5  11        0.11      251.04    143.34 o 
  11   5  11      288.57      359.56    129.55 o 
 -24   6  11        3.12     -285.34    295.00 o 
 -22   6  11      120.62       32.72    212.28 o 
 -20   6  11      214.50      264.83    161.96 o 
 -18   6  11      134.06       95.11    174.29 o 
 -16   6  11      330.01      165.30    210.60 o 
 -14   6  11       23.18       -9.91    195.59 o 
 -12   6  11        6.87      -19.34    139.37 o 
 -10   6  11      138.90       49.17    148.42 o 
  -8   6  11     5152.91     4681.61    173.59 o 
  -6   6  11     1583.86     1520.14    143.75 o 
  -4   6  11      131.63      139.49    104.68 o 
  -2   6  11     1281.43     1147.79    175.14 o 
   0   6  11      122.31      285.92    149.89 o 
   2   6  11      549.09      545.78    132.15 o 
   4   6  11      128.78      297.59    125.27 o 
   6   6  11       17.04      192.99    131.22 o 
   8   6  11       25.18      201.91    138.92 o 
  10   6  11       21.10       23.81    150.18 o 
 -21   7  11       11.39      -72.47    188.19 o 
 -19   7  11       12.67      -79.50    167.91 o 
 -17   7  11      668.29      674.40    155.23 o 
 -15   7  11       43.58       44.29    212.80 o 
 -13   7  11      403.84      467.16    237.59 o 
 -11   7  11      117.94      154.33    140.22 o 
  -9   7  11      177.19      102.36    125.86 o 
  -7   7  11       30.10       16.99    125.95 o 
  -5   7  11     3060.34     2977.36    140.14 o 
  -3   7  11      257.91      303.30    107.08 o 
  -1   7  11      158.63      255.04    145.75 o 
   1   7  11       14.36      325.95    119.29 o 
   3   7  11       73.98     -134.02    134.02 o 
   5   7  11       93.22       85.70    154.71 o 
   7   7  11      228.10      221.54    201.84 o 
 -18   8  11       22.13      349.09    160.32 o 
 -16   8  11       65.86      208.62    314.67 o 
 -14   8  11       56.97      223.52    216.62 o 
 -12   8  11       20.99       60.73    210.34 o 
 -10   8  11       10.61      121.25    162.88 o 
  -8   8  11       15.13      615.28    382.09 o 
  -6   8  11        1.74      164.22    116.76 o 
  -4   8  11        2.82      133.67    113.43 o 
  -2   8  11      104.86      114.41    126.49 o 
   0   8  11      377.07      472.11    165.91 o 
   2   8  11      797.55      784.36    154.12 o 
 -11   9  11       32.76      209.02    279.04 o 
  -9   9  11       77.88       85.93    181.18 o 
  -7   9  11      212.37      265.78    138.47 o 
  -5   9  11      326.08      200.17    138.33 o 
  -3   9  11      288.25      382.94    133.56 o 
 -30   0  12       75.69      115.07    224.30 o 
 -28   0  12      317.60      133.64    301.57 o 
 -26   0  12       25.59     -106.57    277.60 o 
 -24   0  12      151.70       15.83    276.75 o 
 -22   0  12      576.51      413.89    237.93 o 
 -20   0  12    11489.75    11185.79    418.05 o 
 -18   0  12      577.55      590.93    264.83 o 
 -16   0  12      273.65       87.97    250.07 o 
 -14   0  12      791.39      830.40    185.89 o 
 -12   0  12     4038.02     3783.23    429.97 o 
 -10   0  12      322.92      501.85    183.01 o 
  -8   0  12      687.15      660.33    193.24 o 
  -6   0  12      998.49     1076.23    345.10 o 
  -4   0  12      246.02      312.84    143.79 o 
  -2   0  12     5223.72     5508.43    200.67 o 
   0   0  12    10047.84    10062.15    414.62 o 
   2   0  12       50.21      113.67    161.47 o 
   4   0  12     1168.02      738.71    192.36 o 
   6   0  12    11026.65    11453.23    266.46 o 
   8   0  12      489.61      542.35    157.19 o 
  10   0  12       11.80      169.92    207.83 o 
  12   0  12        5.20      205.15    216.62 o 
  14   0  12       15.45     -130.78    246.24 o 
 -29   1  12        3.06      -25.62    158.27 o 
 -27   1  12        8.38      -64.00    175.29 o 
 -25   1  12        3.58     -168.24    168.24 o 
 -23   1  12       16.87       40.39    150.95 o 
 -21   1  12      660.28      820.13    179.07 o 
 -19   1  12     7062.37     6065.82    556.19 o 
 -17   1  12     2340.47     2205.74    169.77 o 
 -15   1  12      203.23      166.37    191.34 o 
 -13   1  12      584.86      545.08    130.39 o 
 -11   1  12     3657.73     3764.91    141.44 o 
  -9   1  12      459.73      399.77    120.33 o 
  -7   1  12      196.83      164.01    108.69 o 
  -5   1  12     3702.46     4109.15    180.06 o 
  -3   1  12        4.25      132.10    126.30 o 
  -1   1  12      259.75      375.98    101.21 o 
   1   1  12     1541.61     1401.30    118.29 o 
   3   1  12      825.62      751.92    116.91 o 
   5   1  12       50.44      -50.68    117.67 o 
   7   1  12     2939.58     2949.42    135.99 o 
   9   1  12      507.07      718.00    136.86 o 
  11   1  12      627.48      521.30    143.90 o 
  13   1  12      562.07      516.12    140.99 o 
 -28   2  12       86.87       74.15    146.44 o 
 -26   2  12       25.34      150.94    139.06 o 
 -24   2  12      304.90      326.45    164.75 o 
 -22   2  12      196.93       91.27    161.90 o 
 -20   2  12       10.27       38.43    166.52 o 
 -18   2  12     1710.38     1555.78    152.37 o 
 -16   2  12       85.00       35.76    117.04 o 
 -14   2  12      238.22      273.88    111.12 o 
 -12   2  12      129.75       52.86    148.96 o 
 -10   2  12      472.99      476.53    108.12 o 
  -8   2  12     2808.97     2870.29    213.37 o 
  -6   2  12     1977.67     2080.02    132.11 o 
  -4   2  12       37.74      187.41     90.73 o 
  -2   2  12      268.26      269.02    103.98 o 
   0   2  12     2184.71     2285.18    109.71 o 
   2   2  12      658.31      926.32    107.86 o 
   4   2  12       78.47      130.21    100.85 o 
   6   2  12      997.22     1185.91    137.75 o 
   8   2  12        2.62      -57.80    137.05 o 
  10   2  12       35.00       -7.06    132.47 o 
  12   2  12        0.82      142.66    121.00 o 
 -29   3  12        0.40       -5.40    209.72 o 
 -27   3  12      131.86       16.33    174.75 o 
 -25   3  12      197.65       94.26    208.49 o 
 -23   3  12      163.68      118.35    192.12 o 
 -21   3  12       26.40       62.89    197.78 o 
 -19   3  12     1503.24     1589.17    137.54 o 
 -17   3  12       60.29      232.93    128.96 o 
 -15   3  12      981.61      926.67    123.45 o 
 -13   3  12      516.33      456.74    125.89 o 
 -11   3  12      972.29     1202.89    154.37 o 
  -9   3  12     1004.59     1285.26    114.00 o 
  -7   3  12     1910.00     1934.30    133.06 o 
  -5   3  12        0.85      197.41    155.41 o 
  -3   3  12     4003.56     4248.77    214.14 o 
  -1   3  12      158.75      110.46    118.31 o 
   1   3  12      118.46      255.18     93.02 o 
   3   3  12        3.79       -9.72    103.68 o 
   5   3  12        1.15      -91.71    104.87 o 
   7   3  12      862.42      738.68    103.34 o 
   9   3  12       48.25      151.11    131.96 o 
  11   3  12       74.72      115.00    115.72 o 
  13   3  12       96.98      189.52    127.34 o 
 -28   4  12        4.14      389.30    303.87 o 
 -26   4  12        6.00       70.12    329.01 o 
 -24   4  12       57.79      168.07    184.56 o 
 -22   4  12       24.62      327.59    216.87 o 
 -20   4  12        0.05      119.37    105.77 o 
 -18   4  12       24.75       54.69    128.55 o 
 -16   4  12      393.98      229.48    131.75 o 
 -14   4  12       48.91       70.05    150.25 o 
 -12   4  12     1011.24     1158.69    145.54 o 
 -10   4  12      454.81      676.41    139.31 o 
  -8   4  12     1203.29     1072.73    199.10 o 
  -6   4  12      534.92      422.42    161.66 o 
  -4   4  12       59.09       12.34    125.51 o 
  -2   4  12      138.66      155.25    148.76 o 
   0   4  12     1841.60     1799.85    216.25 o 
   2   4  12       11.65       60.47    119.72 o 
   4   4  12      539.24      487.34    102.79 o 
   6   4  12     3408.36     3112.11    162.37 o 
   8   4  12        3.16      -93.90    149.43 o 
  10   4  12      105.89      204.79    136.74 o 
  12   4  12        8.67     -104.05    131.41 o 
 -25   5  12       32.68     -159.55    322.06 o 
 -23   5  12      292.61      321.36    229.99 o 
 -21   5  12       15.87      -10.94    126.47 o 
 -19   5  12      264.87      443.69    142.55 o 
 -17   5  12      810.70      853.28    140.61 o 
 -15   5  12       11.23      108.47    127.21 o 
 -13   5  12      589.57      612.12    117.87 o 
 -11   5  12     2291.78     2201.20    141.10 o 
  -9   5  12      910.19      772.70    118.98 o 
  -7   5  12     1291.11     1271.71    134.77 o 
  -5   5  12      111.95      116.49    133.17 o 
  -3   5  12      814.14     1119.06    204.72 o 
  -1   5  12       11.93      218.25    144.21 o 
   1   5  12       29.82      141.49    150.95 o 
   3   5  12      181.49      137.81    148.50 o 
   5   5  12      813.50      669.23    121.88 o 
   7   5  12      611.00      503.45    167.48 o 
   9   5  12      544.46      632.00    166.12 o 
 -24   6  12       79.94        9.76    210.76 o 
 -22   6  12      136.57      177.75    162.55 o 
 -20   6  12      290.87      266.50    146.91 o 
 -18   6  12      353.62      281.77    113.90 o 
 -16   6  12        8.50        9.06    141.36 o 
 -14   6  12       18.83     -103.14    164.57 o 
 -12   6  12       16.29      240.76    120.49 o 
 -10   6  12     2227.74     2215.19    186.61 o 
  -8   6  12      326.54      350.81    108.82 o 
  -6   6  12      488.38      518.42    119.99 o 
  -4   6  12     1437.97     1355.78    255.82 o 
  -2   6  12      255.74      233.94    117.78 o 
   0   6  12      304.08       22.33    193.24 o 
   2   6  12     1812.62     1602.00    167.08 o 
   4   6  12      399.18      293.21    141.53 o 
   6   6  12      625.31      551.78    123.73 o 
   8   6  12      418.02      435.39    181.38 o 
 -21   7  12        0.19       13.41    178.84 o 
 -19   7  12      242.74      171.29    173.09 o 
 -17   7  12       41.99      165.32    149.46 o 
 -15   7  12      293.73      424.92    177.24 o 
 -13   7  12      303.72      114.86    143.90 o 
 -11   7  12      118.03      313.14    121.96 o 
  -9   7  12      196.14      106.43    102.12 o 
  -7   7  12      183.93      223.72    147.56 o 
  -5   7  12      173.06       96.43    103.56 o 
  -3   7  12      504.41      651.64    136.25 o 
  -1   7  12        1.45     -115.80    137.41 o 
   1   7  12       12.52       35.74    155.87 o 
   3   7  12      106.26      241.26    191.42 o 
   5   7  12        6.91      136.84    123.10 o 
 -18   8  12        5.08      168.25    319.70 o 
 -16   8  12       14.81        5.37    195.79 o 
 -14   8  12        2.02      265.66    174.71 o 
 -12   8  12       10.71      112.60    135.84 o 
 -10   8  12      623.15      631.28    119.56 o 
  -8   8  12        0.85     -143.72    143.72 o 
  -6   8  12       30.42      195.89    110.61 o 
  -4   8  12       71.74     -144.41    144.41 o 
  -2   8  12       95.65      182.18    168.46 o 
   0   8  12       11.93      145.97    166.48 o 
   2   8  12        1.07      149.23    164.62 o 
 -29   1  13       58.13      285.66    180.66 o 
 -27   1  13      222.84      316.25    170.23 o 
 -25   1  13      272.09      231.60    191.84 o 
 -23   1  13       14.54      177.48    177.22 o 
 -21   1  13      193.03      223.08    144.41 o 
 -19   1  13      304.11      432.98    182.22 o 
 -17   1  13      731.29      770.70    142.39 o 
 -15   1  13      668.11      872.97    108.45 o 
 -13   1  13       52.95      100.52    105.36 o 
 -11   1  13      574.69      598.73    118.57 o 
  -9   1  13      228.67      262.37    114.60 o 
  -7   1  13       59.44      -51.50    130.48 o 
  -5   1  13       22.31      -42.05    125.01 o 
  -3   1  13       11.25      122.14    106.64 o 
  -1   1  13     1767.00     1824.56    160.02 o 
   1   1  13     4926.03     4882.18    142.35 o 
   3   1  13       86.08      101.44    134.25 o 
   5   1  13      599.72      694.93    125.02 o 
   7   1  13      148.81      125.81    135.21 o 
   9   1  13      631.38      778.38    131.57 o 
  11   1  13      330.78      354.46    137.26 o 
  13   1  13      217.10      482.18    168.10 o 
 -28   2  13        6.62       43.53    184.16 o 
 -26   2  13      111.07      147.40    183.74 o 
 -24   2  13      985.11      865.70    165.54 o 
 -22   2  13      224.79      236.36    164.00 o 
 -20   2  13      717.32      599.14    126.18 o 
 -18   2  13      190.20      180.80    113.84 o 
 -16   2  13      703.45      783.59    113.69 o 
 -14   2  13     2371.75     2688.70    171.76 o 
 -12   2  13      129.03      193.56    152.74 o 
 -10   2  13     3684.85     3373.67    171.65 o 
  -8   2  13     1924.62     2071.75    143.97 o 
  -6   2  13       44.65      107.57    105.53 o 
  -4   2  13     2821.75     2878.83    139.08 o 
  -2   2  13       82.92      125.38    153.16 o 
   0   2  13      768.11      915.78    126.40 o 
   2   2  13      708.20      673.53     96.60 o 
   4   2  13      103.06       89.67     99.50 o 
   6   2  13        6.82      -49.87    119.35 o 
   8   2  13      330.92      273.00    113.29 o 
  10   2  13      337.57      225.59    120.71 o 
  12   2  13      446.34      501.65    126.41 o 
 -29   3  13       44.05      -35.23    295.53 o 
 -27   3  13       39.79      190.11    187.77 o 
 -25   3  13      467.56      386.94    155.76 o 
 -23   3  13        7.16      124.63    156.66 o 
 -21   3  13      863.34      803.22    141.44 o 
 -19   3  13       56.68      108.26    131.06 o 
 -17   3  13        7.36      -73.72    117.98 o 
 -15   3  13     2033.43     1892.91    169.14 o 
 -13   3  13      454.73      422.75    134.46 o 
 -11   3  13     2454.71     2693.73    274.25 o 
  -9   3  13       80.66      236.23    132.53 o 
  -7   3  13      629.72      598.20    123.90 o 
  -5   3  13     2447.37     2353.83    335.97 o 
  -3   3  13      447.78      309.85    113.20 o 
  -1   3  13      464.50      770.02    102.27 o 
   1   3  13     1723.60     1891.35    168.74 o 
   3   3  13     1556.93     1534.14    108.88 o 
   5   3  13      629.41      637.63    114.83 o 
   7   3  13     1145.68     1194.24    106.21 o 
   9   3  13     1109.81     1226.67    127.74 o 
  11   3  13      693.92      748.61    115.27 o 
 -26   4  13       41.95      123.10    251.25 o 
 -24   4  13      144.82      183.61    169.36 o 
 -22   4  13        6.82       75.91    155.55 o 
 -20   4  13       35.86      120.03    139.03 o 
 -18   4  13      123.92      236.60    105.56 o 
 -16   4  13        0.66     -138.72    201.74 o 
 -14   4  13      522.87      722.15    109.05 o 
 -12   4  13      739.55      689.53    158.03 o 
 -10   4  13      887.19      908.51    160.55 o 
  -8   4  13     1791.71     1603.25    150.08 o 
  -6   4  13     3442.02     3276.38    191.70 o 
  -4   4  13      287.95      319.29    155.74 o 
  -2   4  13      348.18      334.52    189.29 o 
   0   4  13       15.87       -4.48    114.24 o 
   2   4  13     1372.64     1383.27    117.50 o 
   4   4  13     1126.67     1052.09    118.58 o 
   6   4  13       54.93      -28.57    144.27 o 
   8   4  13        6.11       32.61    147.13 o 
  10   4  13       18.38      287.78    167.17 o 
 -25   5  13        1.10     -259.38    299.17 o 
 -23   5  13        1.44      132.21    157.89 o 
 -21   5  13       70.60      102.88    138.81 o 
 -19   5  13        1.74       70.96    138.21 o 
 -17   5  13       95.07      177.46    138.72 o 
 -15   5  13       32.25      -10.25    133.64 o 
 -13   5  13     1714.06     1585.80    120.21 o 
 -11   5  13     2112.98     1927.70    131.14 o 
  -9   5  13      346.77      540.40    125.77 o 
  -7   5  13       55.00      197.76    161.44 o 
  -5   5  13       60.40      168.55    135.17 o 
  -3   5  13       22.12      235.84    125.02 o 
  -1   5  13       49.88      179.04    129.36 o 
   1   5  13      227.12      220.62    140.72 o 
   3   5  13      259.99      419.43    133.07 o 
   5   5  13      394.36      397.87    135.88 o 
   7   5  13       67.07      242.62    144.05 o 
   9   5  13       29.74      197.93    153.97 o 
 -24   6  13        8.21        8.63    192.60 o 
 -22   6  13       39.28       56.60    133.23 o 
 -20   6  13        2.32      192.78    144.18 o 
 -18   6  13      924.83     1015.82    137.97 o 
 -16   6  13      144.67       82.58    123.94 o 
 -14   6  13       40.12      190.83    146.11 o 
 -12   6  13      345.71      252.09    143.05 o 
 -10   6  13      346.91      255.00    125.54 o 
  -8   6  13     1015.55      888.74    123.50 o 
  -6   6  13      106.22       13.89    135.57 o 
  -4   6  13      145.93      297.64    220.32 o 
  -2   6  13       11.74      167.48    144.08 o 
   0   6  13       14.35      125.47    157.80 o 
   2   6  13       26.74       76.58    133.55 o 
   4   6  13      188.13      127.75    166.38 o 
   6   6  13       40.09      -36.19    148.16 o 
 -21   7  13        4.47       -1.17    148.69 o 
 -19   7  13       81.12      195.76    161.26 o 
 -17   7  13       15.04       -0.92    173.85 o 
 -15   7  13       54.87       96.85    164.43 o 
 -13   7  13      484.60      363.36    132.28 o 
 -11   7  13      281.35      480.97    127.04 o 
  -9   7  13      201.31      152.57    147.04 o 
  -7   7  13      537.44      421.56    133.27 o 
  -5   7  13        7.60       79.42    160.19 o 
  -3   7  13      374.02      281.28    160.40 o 
  -1   7  13      296.97      307.80    136.40 o 
   1   7  13      328.00      405.33    163.95 o 
   3   7  13      393.02      355.16    168.84 o 
 -16   8  13       29.16      -39.66    167.15 o 
 -14   8  13      384.72      301.93    179.64 o 
 -12   8  13       81.75     -118.93    118.93 o 
 -10   8  13       94.65      111.64    127.61 o 
  -8   8  13      690.69      644.90    155.42 o 
  -6   8  13      103.79        0.19    147.84 o 
  -4   8  13       71.22       51.37    155.28 o 
  -2   8  13      294.96       16.37    141.75 o 
   0   8  13      208.31     -260.49    328.35 o 
 -30   0  14      472.84      535.48    320.91 o 
 -28   0  14      219.10      435.80    294.86 o 
 -26   0  14        4.82      245.67    292.65 o 
 -24   0  14      367.67      424.79    260.51 o 
 -22   0  14      484.82      199.71    254.88 o 
 -20   0  14     1588.22     1527.65    201.07 o 
 -18   0  14        9.94      207.31    189.74 o 
 -16   0  14      864.36      846.02    161.71 o 
 -14   0  14     5614.92     4978.99    919.62 o 
 -12   0  14      501.31      394.67    178.57 o 
 -10   0  14       36.51      232.35    154.11 o 
  -8   0  14     1311.76     1525.88    159.69 o 
  -6   0  14      293.53      333.35    137.45 o 
  -4   0  14        5.92      -91.65    289.04 o 
  -2   0  14       34.41       53.84    157.10 o 
   0   0  14     1451.56     1238.34    174.68 o 
   2   0  14     5672.14     4983.86    769.36 o 
   4   0  14       16.19      -22.54    158.14 o 
   6   0  14     1174.85     1387.35    164.11 o 
   8   0  14     1278.70     1315.93    206.40 o 
  10   0  14      201.95      411.31    219.10 o 
 -29   1  14      172.93      141.86    236.16 o 
 -27   1  14        2.52      -54.45    203.10 o 
 -25   1  14      934.18      880.36    234.65 o 
 -23   1  14      419.48      548.83    190.95 o 
 -21   1  14       27.92      -41.09    213.75 o 
 -19   1  14       41.42      -21.73    150.61 o 
 -17   1  14        2.99      151.46    137.71 o 
 -15   1  14       28.80      -37.67    129.37 o 
 -13   1  14      384.33      521.73    130.93 o 
 -11   1  14      743.46      989.35    120.06 o 
  -9   1  14       76.99      114.77     94.69 o 
  -7   1  14     1415.16     1518.72    176.54 o 
  -5   1  14      525.00      299.04    118.05 o 
  -3   1  14     3623.60     3251.27    134.05 o 
  -1   1  14      632.95      653.38    105.75 o 
   1   1  14     4414.18     4082.39    131.85 o 
   3   1  14     1087.77     1123.50    133.19 o 
   5   1  14       55.24     -133.33    133.33 o 
   7   1  14       12.96       44.59    128.55 o 
   9   1  14      476.75      469.62    132.84 o 
  11   1  14      257.85      183.36    137.89 o 
 -28   2  14        0.51      -67.51    166.41 o 
 -26   2  14      311.51      425.64    175.11 o 
 -24   2  14        0.77     -187.56    187.56 o 
 -22   2  14       76.07     -185.29    193.36 o 
 -20   2  14        0.76      213.03    156.78 o 
 -18   2  14     2839.95     2801.36    147.33 o 
 -16   2  14       16.03      130.65    121.66 o 
 -14   2  14      303.13      198.71    131.21 o 
 -12   2  14      367.31      290.97    134.52 o 
 -10   2  14      506.91      346.43    101.47 o 
  -8   2  14      441.77      489.51    153.94 o 
  -6   2  14     1929.30     1802.23    111.29 o 
  -4   2  14      902.30      902.26    116.70 o 
  -2   2  14      816.98     1008.47    102.10 o 
   0   2  14       98.95       97.17    102.68 o 
   2   2  14       87.01      204.94    103.01 o 
   4   2  14      101.01      236.90     89.94 o 
   6   2  14       19.72      114.43    109.96 o 
   8   2  14       23.33      -13.03    102.71 o 
  10   2  14      330.82      321.78    123.40 o 
 -27   3  14       10.33       64.53    179.01 o 
 -25   3  14      318.59      373.07    145.87 o 
 -23   3  14     1060.37      852.55    159.84 o 
 -21   3  14       31.08      -24.08    162.53 o 
 -19   3  14       68.39       67.90    116.04 o 
 -17   3  14       47.41       19.73    113.46 o 
 -15   3  14        9.93      160.48    150.40 o 
 -13   3  14       25.70     -137.13    155.63 o 
 -11   3  14       31.94      161.84    170.92 o 
  -9   3  14      732.35      637.89    145.96 o 
  -7   3  14      563.09      589.27    113.54 o 
  -5   3  14     1322.88     1248.23    138.23 o 
  -3   3  14       17.49      190.35     92.54 o 
  -1   3  14       11.73       65.81     91.60 o 
   1   3  14      417.58      394.67     92.56 o 
   3   3  14      663.60      716.92    102.29 o 
   5   3  14       78.46      234.52    106.01 o 
   7   3  14      153.52      136.04    102.43 o 
   9   3  14        1.62      178.65    134.36 o 
 -26   4  14       31.57      -22.76    185.93 o 
 -24   4  14      117.98      -73.30    204.88 o 
 -22   4  14        8.34       24.84    148.77 o 
 -20   4  14      120.41      119.99    135.80 o 
 -18   4  14      187.48       52.75    130.31 o 
 -16   4  14      295.10      300.29    131.84 o 
 -14   4  14      759.28      853.81    152.29 o 
 -12   4  14       80.81       65.49    112.47 o 
 -10   4  14      147.44      213.30    122.16 o 
  -8   4  14      298.79      272.21    129.34 o 
  -6   4  14      168.04      212.14    181.68 o 
  -4   4  14        0.52       87.00    111.61 o 
  -2   4  14       65.07       23.15    135.05 o 
   0   4  14       38.04      183.64    125.94 o 
   2   4  14      203.86      471.72    150.32 o 
   4   4  14      212.48      231.08    142.21 o 
   6   4  14      460.30      461.43    128.58 o 
   8   4  14      357.48      323.14    133.33 o 
 -25   5  14       11.85      -90.68    184.77 o 
 -23   5  14      151.88       64.32    118.48 o 
 -21   5  14        1.15      -54.44    141.32 o 
 -19   5  14      350.14      342.42    119.59 o 
 -17   5  14       71.65      184.27    128.96 o 
 -15   5  14      949.51      931.06    126.87 o 
 -13   5  14       61.18      302.41    131.33 o 
 -11   5  14      623.46      619.56    124.69 o 
  -9   5  14      696.53      836.04    205.69 o 
  -7   5  14       28.97      227.80    182.83 o 
  -5   5  14     2043.40     1686.88    169.43 o 
  -3   5  14     1417.92     1470.26    146.04 o 
  -1   5  14      488.99      469.40    121.75 o 
   1   5  14     1122.53     1311.30    144.31 o 
   3   5  14      571.50      559.76    159.25 o 
   5   5  14      522.17      454.58    130.05 o 
   7   5  14       63.22      243.71    166.68 o 
 -24   6  14        8.83       74.90    199.83 o 
 -22   6  14       90.03      127.20    134.30 o 
 -20   6  14       34.12       65.50    135.37 o 
 -18   6  14      897.14      858.66    152.79 o 
 -16   6  14      107.66       39.33    153.53 o 
 -14   6  14      405.09      415.39    133.03 o 
 -12   6  14      349.18      342.90    114.03 o 
 -10   6  14      234.20      327.90    139.94 o 
  -8   6  14       89.34      246.46    156.73 o 
  -6   6  14      383.30      312.92    125.00 o 
  -4   6  14      515.37      167.41    153.77 o 
  -2   6  14        3.22       68.41    141.52 o 
   0   6  14       19.20      171.70    133.31 o 
   2   6  14        6.60      -28.93    130.37 o 
   4   6  14       51.31       79.87    153.24 o 
 -19   7  14       45.34      119.93    152.76 o 
 -17   7  14       28.60       42.84    172.41 o 
 -15   7  14      487.80      572.14    153.76 o 
 -13   7  14        1.03        4.89    128.44 o 
 -11   7  14       53.38      277.74    226.69 o 
  -9   7  14      239.05      375.80    130.47 o 
  -7   7  14      130.48      378.39    147.33 o 
  -5   7  14       75.62      187.24    139.09 o 
  -3   7  14      121.34      209.35    138.38 o 
  -1   7  14      188.13       54.96    149.86 o 
   1   7  14      722.01      808.21    173.46 o 
 -14   8  14        0.19      102.18    157.44 o 
 -12   8  14      284.63      430.60    129.49 o 
 -10   8  14       30.37      109.16    140.02 o 
  -8   8  14       29.61       33.95    112.44 o 
  -6   8  14       95.19      155.62    178.38 o 
  -4   8  14      268.18      470.98    174.90 o 
 -29   1  15       44.08       55.58    224.81 o 
 -27   1  15      482.61      529.07    207.06 o 
 -25   1  15       15.13      177.08    155.80 o 
 -23   1  15      321.72      385.61    161.43 o 
 -21   1  15      948.95      866.91    191.46 o 
 -19   1  15     2481.86     2461.80    165.33 o 
 -17   1  15       54.89       84.31    118.68 o 
 -15   1  15      364.59      416.17    135.13 o 
 -13   1  15      624.80      453.24    137.43 o 
 -11   1  15      647.58      736.34    121.35 o 
  -9   1  15       36.52      124.77    102.46 o 
  -7   1  15     1584.92     1569.14    114.42 o 
  -5   1  15     1174.49     1083.85    165.41 o 
  -3   1  15     2044.46     1845.41    130.62 o 
  -1   1  15      189.34       41.70    121.66 o 
   1   1  15     1679.93     1541.78    123.45 o 
   3   1  15       44.15      317.64    113.69 o 
   5   1  15      102.75      275.84    116.32 o 
   7   1  15        0.91       -5.15    123.34 o 
   9   1  15      786.77      814.44    168.61 o 
 -28   2  15      157.70      142.79    171.33 o 
 -26   2  15       26.61      -49.75    195.77 o 
 -24   2  15     1952.76     1760.76    210.58 o 
 -22   2  15      503.36      386.59    207.02 o 
 -20   2  15      721.13      734.68    137.51 o 
 -18   2  15     2854.83     2955.60    151.10 o 
 -16   2  15      578.36      537.97    121.67 o 
 -14   2  15      129.66     -115.36    161.39 o 
 -12   2  15        2.80      -33.54    214.45 o 
 -10   2  15        0.57       72.60    111.48 o 
  -8   2  15       24.72      178.57    114.92 o 
  -6   2  15     1968.37     1940.17    114.73 o 
  -4   2  15      770.34     1024.00    119.07 o 
  -2   2  15      247.70      475.24     97.75 o 
   0   2  15      900.34      967.79    112.37 o 
   2   2  15      268.49      118.57    113.22 o 
   4   2  15      988.99     1114.29    119.47 o 
   6   2  15     2638.63     2605.20    192.08 o 
   8   2  15      780.85      758.05    130.20 o 
 -27   3  15       32.68       98.18    197.24 o 
 -25   3  15       70.68      -90.87    200.16 o 
 -23   3  15       71.21      109.64    148.18 o 
 -21   3  15      174.28       61.79    168.38 o 
 -19   3  15        2.99      129.13    132.76 o 
 -17   3  15      161.58      211.49    127.19 o 
 -15   3  15      977.55      899.51    137.39 o 
 -13   3  15     1187.23     1067.81    151.33 o 
 -11   3  15      379.49      439.27    157.72 o 
  -9   3  15     1686.91     1908.37    156.44 o 
  -7   3  15      417.77      471.36    134.31 o 
  -5   3  15       25.51      166.12    129.01 o 
  -3   3  15      837.39      954.98     94.78 o 
  -1   3  15     2129.45     2231.60    160.01 o 
   1   3  15      205.73      412.56    113.37 o 
   3   3  15       76.84      211.65    110.42 o 
   5   3  15       25.24       44.77    115.66 o 
   7   3  15       43.69       85.80    113.33 o 
   9   3  15        2.84       16.60    165.92 o 
 -26   4  15      264.24      133.06    170.01 o 
 -24   4  15       40.74      166.10    157.80 o 
 -22   4  15       46.21      159.87    129.57 o 
 -20   4  15       45.04     -126.94    126.94 o 
 -18   4  15      867.45      815.84    144.95 o 
 -16   4  15     5505.05     5434.47    354.17 o 
 -14   4  15       83.99      188.74    195.66 o 
 -12   4  15       34.73        3.17    134.78 o 
 -10   4  15      205.02      375.42    156.22 o 
  -8   4  15     1495.92     1483.05    136.64 o 
  -6   4  15       94.36      -96.54    122.89 o 
  -4   4  15      698.74      738.88    155.31 o 
  -2   4  15       54.59       65.25    120.89 o 
   0   4  15      709.48      601.99    157.14 o 
   2   4  15      293.77      223.40    133.72 o 
   4   4  15       28.58      -46.31    159.04 o 
   6   4  15      540.22      311.04    135.87 o 
 -25   5  15        4.20      250.90    210.89 o 
 -23   5  15      163.35        6.04    143.27 o 
 -21   5  15      197.94      426.29    130.08 o 
 -19   5  15      250.77      180.30    123.46 o 
 -17   5  15       13.49      -16.81    141.55 o 
 -15   5  15      240.39      127.71    123.54 o 
 -13   5  15      606.14      612.52    144.42 o 
 -11   5  15      622.70      768.04    128.24 o 
  -9   5  15      803.08      929.09    136.58 o 
  -7   5  15       29.28      226.04    118.15 o 
  -5   5  15      151.17      336.18    152.39 o 
  -3   5  15      370.58      358.93    134.96 o 
  -1   5  15      415.97      398.58    159.49 o 
   1   5  15       76.11       -0.78    136.63 o 
   3   5  15      260.99      244.92    125.65 o 
   5   5  15       58.70      124.93    172.80 o 
 -22   6  15       77.15      133.40    135.56 o 
 -20   6  15      184.29       71.00    152.14 o 
 -18   6  15        1.59      253.74    153.65 o 
 -16   6  15       70.54       46.62    151.28 o 
 -14   6  15       68.91      103.30    136.93 o 
 -12   6  15      774.66      968.66    145.83 o 
 -10   6  15      496.11      487.16    132.77 o 
  -8   6  15      169.38      292.00    137.89 o 
  -6   6  15      218.01      172.45    133.90 o 
  -4   6  15       90.82      -78.95    134.04 o 
  -2   6  15      460.74      104.30    138.39 o 
   0   6  15       18.91      135.19    134.85 o 
   2   6  15      205.69      283.56    128.35 o 
 -19   7  15        8.64     -142.52    157.84 o 
 -17   7  15       25.68       93.58    150.58 o 
 -15   7  15       79.93      141.32    141.46 o 
 -13   7  15      752.69      725.75    138.71 o 
 -11   7  15        4.46      -74.44    127.68 o 
  -9   7  15        4.20       71.95    174.02 o 
  -7   7  15       96.46      243.53    174.35 o 
  -5   7  15      381.99      313.47    140.61 o 
  -3   7  15      385.89      486.75    148.16 o 
  -1   7  15        6.65       58.04    145.49 o 
 -12   8  15        0.67      -58.89    144.29 o 
 -10   8  15       29.85       52.90    176.85 o 
  -8   8  15        7.23      293.09    205.67 o 
 -28   0  16      181.46       95.96    310.25 o 
 -26   0  16       23.96     -124.23    299.44 o 
 -24   0  16      961.86      605.27    282.44 o 
 -22   0  16       10.97     -129.62    265.51 o 
 -20   0  16      361.71      603.09    266.43 o 
 -18   0  16       73.08      128.77    153.37 o 
 -16   0  16      118.44      503.82    163.47 o 
 -14   0  16      913.64      835.50    249.43 o 
 -12   0  16     1726.68     1622.86    172.17 o 
 -10   0  16       14.93       -9.14    151.48 o 
  -8   0  16      832.58      680.24    219.91 o 
  -6   0  16       23.05        8.63    135.14 o 
  -4   0  16    16496.40    16381.42    402.81 o 
  -2   0  16      474.09      482.24    150.33 o 
   0   0  16      796.39      694.42    306.84 o 
   2   0  16     1731.39     1624.31    168.32 o 
   4   0  16      221.72      121.04    170.24 o 
   6   0  16      338.41      514.25    149.69 o 
   8   0  16     1910.98     1876.21    238.03 o 
 -29   1  16       73.53      -85.29    222.46 o 
 -27   1  16       61.79      106.50    216.70 o 
 -25   1  16      149.91      -16.82    199.87 o 
 -23   1  16      790.52      653.40    163.90 o 
 -21   1  16      274.37      359.21    194.94 o 
 -19   1  16       38.28       85.61    130.74 o 
 -17   1  16       70.62      161.45    137.40 o 
 -15   1  16      344.75      342.85    112.51 o 
 -13   1  16      953.61     1138.94    119.64 o 
 -11   1  16      374.16      452.04    107.01 o 
  -9   1  16     1595.35     1799.06    103.48 o 
  -7   1  16      638.88      743.79    104.16 o 
  -5   1  16     2385.47     2469.92    124.76 o 
  -3   1  16     1662.36     1687.69    118.52 o 
  -1   1  16      970.43     1202.97    121.02 o 
   1   1  16       84.83       -4.33    129.26 o 
   3   1  16       63.14      253.73    121.67 o 
   5   1  16      266.53      266.17    151.60 o 
   7   1  16      446.65      320.30    130.76 o 
 -28   2  16      409.37      232.64    219.00 o 
 -26   2  16      139.68      341.58    166.60 o 
 -24   2  16      266.34      326.15    165.44 o 
 -22   2  16      227.00      348.86    145.96 o 
 -20   2  16      310.81      362.68    135.40 o 
 -18   2  16       15.06      172.55    109.76 o 
 -16   2  16     1059.86     1148.10    128.92 o 
 -14   2  16       72.84      118.41    159.44 o 
 -12   2  16      120.29       36.80    112.05 o 
 -10   2  16        1.53       18.75    118.12 o 
  -8   2  16      175.19      284.49    112.04 o 
  -6   2  16     1127.09     1049.82    100.04 o 
  -4   2  16        3.37       45.79     97.71 o 
  -2   2  16      107.30      227.69     90.23 o 
   0   2  16       95.28       64.14    116.13 o 
   2   2  16      108.89      190.92    111.09 o 
   4   2  16      129.32       11.89    121.23 o 
   6   2  16      361.86      458.08    121.30 o 
   8   2  16       74.47      194.69    130.87 o 
 -27   3  16        4.75      234.73    237.29 o 
 -25   3  16       40.54      347.41    203.04 o 
 -23   3  16      218.81      278.15    174.84 o 
 -21   3  16        6.31      -29.70    167.01 o 
 -19   3  16      178.61      241.70    122.65 o 
 -17   3  16     2228.39     2202.01    132.56 o 
 -15   3  16       35.59       99.57    113.63 o 
 -13   3  16     1431.39     1586.12    218.21 o 
 -11   3  16       23.45       54.28    108.16 o 
  -9   3  16      249.01      352.48    106.21 o 
  -7   3  16       77.33      -75.09    296.33 o 
  -5   3  16     1062.00      930.26    132.30 o 
  -3   3  16      427.39      470.79    104.12 o 
  -1   3  16       60.07      118.41    127.39 o 
   1   3  16      120.45       97.67    101.59 o 
   3   3  16        9.63      103.60    112.74 o 
   5   3  16       91.51      193.69    121.98 o 
   7   3  16       13.48      109.74    136.65 o 
 -26   4  16        1.34      328.88    351.37 o 
 -24   4  16       68.86      263.23    171.95 o 
 -22   4  16       30.12      251.02    115.16 o 
 -20   4  16       28.97      212.24    140.47 o 
 -18   4  16      271.10      456.83    114.93 o 
 -16   4  16     1107.87     1084.90    124.49 o 
 -14   4  16       34.92      232.77    155.80 o 
 -12   4  16     1167.51     1079.13    139.77 o 
 -10   4  16      295.14      281.86    125.32 o 
  -8   4  16       90.08      280.95    123.40 o 
  -6   4  16      237.78      300.61    155.47 o 
  -4   4  16      755.50      749.08    223.52 o 
  -2   4  16       34.40      454.01    147.43 o 
   0   4  16      227.78      363.97    136.79 o 
   2   4  16      849.46      829.66    143.09 o 
   4   4  16        8.15       84.55    129.42 o 
   6   4  16       39.40       63.97    179.79 o 
 -25   5  16        4.05      133.97    181.40 o 
 -23   5  16       79.35      -93.78    153.30 o 
 -21   5  16      368.30      252.12    122.75 o 
 -19   5  16      211.85      355.00    115.53 o 
 -17   5  16      252.17      237.51    192.11 o 
 -15   5  16     1927.23     1924.69    135.54 o 
 -13   5  16      250.32      189.77    129.08 o 
 -11   5  16       10.08      284.04    159.51 o 
  -9   5  16     1283.82     1399.26    140.91 o 
  -7   5  16      106.33      236.45    121.58 o 
  -5   5  16       66.82      185.73    123.61 o 
  -3   5  16      150.97      171.58    129.97 o 
  -1   5  16       20.53      236.00    151.99 o 
   1   5  16        2.23      384.07    143.89 o 
   3   5  16      549.92      682.35    144.11 o 
 -22   6  16       70.17      123.17    153.12 o 
 -20   6  16        3.52      235.93    144.26 o 
 -18   6  16      113.44       63.62    171.20 o 
 -16   6  16      370.54      383.73    173.83 o 
 -14   6  16       14.98      -50.16    167.90 o 
 -12   6  16       34.51       78.85    145.62 o 
 -10   6  16      117.75      213.62    125.79 o 
  -8   6  16      241.58      562.28    144.35 o 
  -6   6  16      336.19      251.11    132.14 o 
  -4   6  16      326.36      412.69    165.31 o 
  -2   6  16      332.97      287.05    127.70 o 
   0   6  16      243.20      238.62    132.79 o 
 -17   7  16       87.91      197.10    155.64 o 
 -15   7  16      254.19      243.54    164.94 o 
 -13   7  16      479.77      602.96    152.82 o 
 -11   7  16      312.20      405.36    133.78 o 
  -9   7  16      125.28      165.88    139.60 o 
  -7   7  16      678.52      757.33    126.11 o 
  -5   7  16      237.38      670.98    240.55 o 
  -3   7  16       36.02       52.92    152.53 o 
 -29   1  17      482.06      363.28    226.08 o 
 -27   1  17      345.22      184.55    263.38 o 
 -25   1  17      207.88      417.06    200.28 o 
 -23   1  17      151.38      112.48    167.44 o 
 -21   1  17       32.12      169.49    157.51 o 
 -19   1  17      305.50      315.43    122.12 o 
 -17   1  17       22.54       97.24    160.22 o 
 -15   1  17        8.00       64.35    124.89 o 
 -13   1  17      429.62      424.17    116.72 o 
 -11   1  17      403.34      433.24    125.91 o 
  -9   1  17       31.39      265.59    101.82 o 
  -7   1  17       13.47       73.67    100.17 o 
  -5   1  17      639.33      852.00    140.28 o 
  -3   1  17        3.31      179.98    113.19 o 
  -1   1  17      906.48      733.97    115.47 o 
   1   1  17     1167.16     1085.24    146.42 o 
   3   1  17      184.28      352.18    120.39 o 
   5   1  17      269.42      283.69    150.67 o 
   7   1  17       14.19      173.55    124.71 o 
 -28   2  17      221.94      154.54    220.78 o 
 -26   2  17       65.29      291.19    206.91 o 
 -24   2  17       51.85      616.88    576.96 o 
 -22   2  17       13.44       63.36    134.63 o 
 -20   2  17      102.39      301.02    135.03 o 
 -18   2  17        2.45      -41.04    124.79 o 
 -16   2  17      290.40      301.24    121.50 o 
 -14   2  17     1876.95     1815.14    326.80 o 
 -12   2  17      395.90      430.54     97.27 o 
 -10   2  17      747.28      693.19    128.81 o 
  -8   2  17       67.94      141.23    112.51 o 
  -6   2  17       22.42      157.18     96.63 o 
  -4   2  17     2111.01     2224.12    160.07 o 
  -2   2  17      717.57      682.91    106.08 o 
   0   2  17      242.77      194.69    113.36 o 
   2   2  17       18.57      -76.21    115.42 o 
   4   2  17       92.69       57.00    125.51 o 
   6   2  17       13.92       30.41    123.98 o 
 -27   3  17       10.35      151.33    219.06 o 
 -25   3  17      105.86     -103.84    235.33 o 
 -23   3  17      132.82      -67.95    171.78 o 
 -21   3  17      859.19      806.78    125.06 o 
 -19   3  17     1102.01      917.11    126.55 o 
 -17   3  17      214.12      231.33    140.48 o 
 -15   3  17      151.26      274.54    144.81 o 
 -13   3  17      125.18        7.75    133.80 o 
 -11   3  17      313.07      291.48    117.54 o 
  -9   3  17      154.48      362.60    136.73 o 
  -7   3  17      327.05      492.62    146.00 o 
  -5   3  17       40.79      133.24    120.91 o 
  -3   3  17      172.90      423.40    126.61 o 
  -1   3  17       92.57      188.31    127.31 o 
   1   3  17     1384.76     1345.18    119.94 o 
   3   3  17      890.94      777.93    114.80 o 
   5   3  17      824.85      724.40    119.85 o 
 -26   4  17      110.06      -42.10    198.92 o 
 -24   4  17       81.59      113.49    192.36 o 
 -22   4  17       96.21       82.71    128.95 o 
 -20   4  17       22.34      123.94    140.44 o 
 -18   4  17      716.58      773.37    252.01 o 
 -16   4  17      131.66       73.55    233.25 o 
 -14   4  17      365.33      459.11    154.28 o 
 -12   4  17      774.32      802.49    144.89 o 
 -10   4  17       37.63      107.19    107.30 o 
  -8   4  17        9.41       86.41    205.60 o 
  -6   4  17     1308.60     1238.70    125.49 o 
  -4   4  17       31.84      271.17    144.70 o 
  -2   4  17      571.12      590.01    165.07 o 
   0   4  17      397.55      803.80    137.00 o 
   2   4  17      162.78       27.16    142.30 o 
   4   4  17      106.58     -111.10    146.15 o 
 -23   5  17       35.31       -3.55    149.77 o 
 -21   5  17       84.55      198.12    119.77 o 
 -19   5  17       26.14        1.59    134.34 o 
 -17   5  17     1148.55     1325.39    170.39 o 
 -15   5  17        4.85      -55.58    147.12 o 
 -13   5  17      594.76      643.37    144.55 o 
 -11   5  17     1048.26     1164.40    149.56 o 
  -9   5  17      342.40      399.89    118.34 o 
  -7   5  17       32.65      345.77    202.87 o 
  -5   5  17        2.74      185.18    130.34 o 
  -3   5  17      169.22      226.19    177.96 o 
  -1   5  17        0.22      144.65    158.98 o 
   1   5  17       81.95      128.99    132.99 o 
 -20   6  17        1.23       60.41    133.09 o 
 -18   6  17      664.66      755.25    154.93 o 
 -16   6  17      132.12      -34.26    146.64 o 
 -14   6  17        1.95      338.81    173.46 o 
 -12   6  17       99.68       21.41    147.87 o 
 -10   6  17       44.62       84.53    140.07 o 
  -8   6  17      397.91      322.44    125.37 o 
  -6   6  17       69.29      176.25    221.81 o 
  -4   6  17       51.22       -0.19    146.27 o 
  -2   6  17      229.61      475.63    215.98 o 
 -15   7  17        3.62       26.91    139.59 o 
 -13   7  17        2.16      106.10    161.26 o 
 -11   7  17       12.22       54.57    152.77 o 
  -9   7  17       89.68      131.08    130.03 o 
  -7   7  17       40.53       78.87    143.86 o 
 -28   0  18      139.40      268.66    304.50 o 
 -26   0  18       65.75      161.73    293.44 o 
 -24   0  18      210.95        8.87    283.02 o 
 -22   0  18        7.68      356.94    276.47 o 
 -20   0  18       17.10      330.93    270.29 o 
 -18   0  18     1953.13     1737.62    174.51 o 
 -16   0  18       15.04     -106.57    186.18 o 
 -14   0  18     1477.61     1454.84    186.11 o 
 -12   0  18     4419.63     4252.40    153.88 o 
 -10   0  18      899.04      628.70    149.25 o 
  -8   0  18       44.99       89.35    174.28 o 
  -6   0  18      359.25      391.31    150.53 o 
  -4   0  18       92.10      134.49    148.69 o 
  -2   0  18      144.59       36.60    137.08 o 
   0   0  18      175.06      188.10    477.86 o 
   2   0  18      264.21      263.24    139.80 o 
   4   0  18        5.01      129.21    176.97 o 
 -27   1  18        6.82     -114.95    179.69 o 
 -25   1  18       23.19      151.29    160.88 o 
 -23   1  18       25.53       92.57    267.38 o 
 -21   1  18       20.27        0.87    173.08 o 
 -19   1  18      226.62      299.20    125.26 o 
 -17   1  18        3.83       90.23    157.62 o 
 -15   1  18      260.70      271.11     99.04 o 
 -13   1  18      244.12      170.59    108.29 o 
 -11   1  18       30.41      121.03    146.41 o 
  -9   1  18      676.78      644.22    103.76 o 
  -7   1  18     2293.66     2171.85    126.37 o 
  -5   1  18       14.06       52.09    122.05 o 
  -3   1  18      229.75      382.79    153.49 o 
  -1   1  18       35.50      135.06    140.33 o 
   1   1  18      577.27      535.40    116.62 o 
   3   1  18      501.90      431.61    132.37 o 
   5   1  18      591.30      654.27    157.42 o 
 -28   2  18      157.94      255.60    178.26 o 
 -26   2  18       44.88      349.09    295.83 o 
 -24   2  18        0.52      134.57    165.19 o 
 -22   2  18       28.50       47.58    164.29 o 
 -20   2  18       25.12       77.76    135.75 o 
 -18   2  18      244.35      217.06    125.95 o 
 -16   2  18      114.30       21.04    112.32 o 
 -14   2  18      319.70      407.57    136.55 o 
 -12   2  18       11.98       54.33    113.83 o 
 -10   2  18      798.44     1064.27    158.96 o 
  -8   2  18      156.33      180.77    109.49 o 
  -6   2  18      277.22      207.53    109.72 o 
  -4   2  18      451.33      408.04    107.78 o 
  -2   2  18      177.84      150.52    114.82 o 
   0   2  18        1.06      -97.12     97.12 o 
   2   2  18       64.80      105.90    128.86 o 
   4   2  18      201.20      250.30    116.16 o 
 -27   3  18      134.36      162.66    220.18 o 
 -25   3  18       34.59      119.17    174.36 o 
 -23   3  18       51.38      104.87    169.28 o 
 -21   3  18      266.71      245.56    129.93 o 
 -19   3  18      208.46       45.58    142.90 o 
 -17   3  18      207.17       41.85    120.09 o 
 -15   3  18        7.02       56.51    128.36 o 
 -13   3  18      645.41      958.31    143.44 o 
 -11   3  18       21.09      236.38    119.85 o 
  -9   3  18       26.46        0.92    120.78 o 
  -7   3  18       27.40      -10.86    149.36 o 
  -5   3  18        1.18      -70.46    128.82 o 
  -3   3  18        1.65       38.76    106.68 o 
  -1   3  18       45.08      112.87    103.54 o 
   1   3  18       66.82       96.46    119.69 o 
   3   3  18       67.41      264.05    122.56 o 
 -24   4  18       16.23        4.45    147.09 o 
 -22   4  18        1.95      144.98    148.59 o 
 -20   4  18      242.21       80.34    147.91 o 
 -18   4  18      614.40      516.39    146.44 o 
 -16   4  18       23.08      -13.77    142.05 o 
 -14   4  18      177.88      244.82    172.27 o 
 -12   4  18      372.19       55.68    144.55 o 
 -10   4  18      208.15       75.52    200.00 o 
  -8   4  18      114.18        7.11    150.68 o 
  -6   4  18        4.56      192.79    141.11 o 
  -4   4  18       36.99       30.81    128.52 o 
  -2   4  18      160.92      267.96    134.78 o 
   0   4  18      100.99      157.33    148.61 o 
   2   4  18      131.70      431.13    175.27 o 
 -23   5  18       67.01       30.72    151.57 o 
 -21   5  18      135.69      199.00    123.92 o 
 -19   5  18        8.21     -100.54    134.90 o 
 -17   5  18       10.91       49.77    161.82 o 
 -15   5  18        6.28       -1.08    247.40 o 
 -13   5  18      500.23      428.37    169.05 o 
 -11   5  18       13.49      155.28    129.03 o 
  -9   5  18        6.12      156.34    148.05 o 
  -7   5  18      319.39      -27.38    131.53 o 
  -5   5  18      334.50      325.55    117.09 o 
  -3   5  18      620.31      381.50    143.98 o 
  -1   5  18      263.10      409.65    225.57 o 
 -20   6  18       40.88       10.43    126.94 o 
 -18   6  18        3.13      237.88    155.70 o 
 -16   6  18      513.74      678.38    188.67 o 
 -14   6  18     1032.43     1246.61    205.02 o 
 -12   6  18       45.13     -120.56    120.56 o 
 -10   6  18      302.45      437.98    162.32 o 
  -8   6  18      171.32      239.80    150.59 o 
  -6   6  18       27.39     -148.57    148.57 o 
  -4   6  18      155.71      208.48    153.13 o 
 -27   1  19       26.50       75.86    214.10 o 
 -25   1  19       11.06       40.47    181.73 o 
 -23   1  19       18.46      -35.29    184.21 o 
 -21   1  19       25.89       10.85    146.65 o 
 -19   1  19       10.48      -22.97    143.41 o 
 -17   1  19     1067.77      994.62    125.30 o 
 -15   1  19        6.95        0.18    142.39 o 
 -13   1  19      372.65      273.62    123.70 o 
 -11   1  19      587.45      659.65     98.85 o 
  -9   1  19     1135.74     1004.99    152.78 o 
  -7   1  19      644.20      724.09    159.21 o 
  -5   1  19     2727.77     2805.02    240.12 o 
  -3   1  19        6.47      106.45    110.41 o 
  -1   1  19      214.29      277.77    123.11 o 
   1   1  19      249.23      367.38    199.90 o 
   3   1  19       21.31      -36.85    115.12 o 
 -26   2  19       54.36      -33.64    145.80 o 
 -24   2  19       79.77      214.90    170.67 o 
 -22   2  19       27.00      342.47    142.33 o 
 -20   2  19      143.80      241.39    117.08 o 
 -18   2  19      343.43      344.75    144.33 o 
 -16   2  19       30.94      149.02    136.39 o 
 -14   2  19      181.91      352.33    154.23 o 
 -12   2  19       83.22      259.72    118.86 o 
 -10   2  19      271.03      391.02    115.39 o 
  -8   2  19      255.52      253.97    104.30 o 
  -6   2  19       62.99      -24.95    125.07 o 
  -4   2  19      725.89      832.42    119.79 o 
  -2   2  19      835.19      713.02    129.96 o 
   0   2  19      211.17      206.47    125.59 o 
   2   2  19      166.86      105.14    122.80 o 
 -25   3  19       27.32     -119.45    170.97 o 
 -23   3  19        2.53       11.59    145.68 o 
 -21   3  19      193.29      453.05    142.14 o 
 -19   3  19      729.23      746.91    133.72 o 
 -17   3  19      184.08       55.96    158.37 o 
 -15   3  19       17.12       94.94    166.40 o 
 -13   3  19       99.95       97.71    114.85 o 
 -11   3  19      230.02      246.61    157.47 o 
  -9   3  19      282.99      268.14    131.98 o 
  -7   3  19      369.90      597.57    118.10 o 
  -5   3  19     1133.91      976.09    107.98 o 
  -3   3  19     1091.30     1127.02    114.05 o 
  -1   3  19      133.85      149.68    124.13 o 
   1   3  19        9.49     -117.76    130.22 o 
 -24   4  19        1.48       50.44    172.10 o 
 -22   4  19       84.44       18.91    147.00 o 
 -20   4  19      881.76     1000.87    142.81 o 
 -18   4  19      289.64      302.02    143.27 o 
 -16   4  19      412.91      194.44    166.96 o 
 -14   4  19      419.04      415.12    170.23 o 
 -12   4  19      215.60      583.85    145.84 o 
 -10   4  19       61.55      -91.93    125.48 o 
  -8   4  19      149.59      164.84    112.52 o 
  -6   4  19      146.69     -132.99    140.42 o 
  -4   4  19       18.70      192.15    141.31 o 
  -2   4  19      140.52      227.38    228.53 o 
 -21   5  19       49.52      244.20    134.91 o 
 -19   5  19      322.13      224.86    135.84 o 
 -17   5  19      344.12      746.06    176.33 o 
 -15   5  19      174.39      286.51    152.35 o 
 -13   5  19      115.05      229.13    146.24 o 
 -11   5  19       10.56      184.35    142.65 o 
  -9   5  19      107.19      353.59    141.06 o 
  -7   5  19      636.74      626.41    199.17 o 
  -5   5  19      305.76      244.24    121.00 o 
  -3   5  19       58.40      132.60    124.27 o 
 -16   6  19        8.60      190.69    284.30 o 
 -14   6  19       31.08        1.30    232.36 o 
 -12   6  19      125.73       62.61    152.22 o 
 -10   6  19        2.99      316.76    151.90 o 
  -8   6  19       41.75       92.92    136.06 o 
 -26   0  20      157.29      764.04    315.55 o 
 -24   0  20      208.03      417.62    216.38 o 
 -22   0  20      100.98       84.48    280.14 o 
 -20   0  20       97.74      211.97    174.74 o 
 -18   0  20     1064.59     1032.43    154.55 o 
 -16   0  20       85.90      -29.72    191.24 o 
 -14   0  20      470.62      562.08    215.76 o 
 -12   0  20       11.18       -3.30    189.65 o 
 -10   0  20      196.13      308.95    178.92 o 
  -8   0  20     4776.77     4805.07    168.24 o 
  -6   0  20      156.29      216.88    227.29 o 
  -4   0  20       32.32       70.06    288.91 o 
  -2   0  20     1323.00     1380.61    169.33 o 
   0   0  20      303.87        3.69    145.51 o 
 -27   1  20        3.68      -87.04    171.99 o 
 -25   1  20       73.12      206.78    220.86 o 
 -23   1  20      223.35      478.66    198.67 o 
 -21   1  20       41.58       89.31    138.20 o 
 -19   1  20       46.18      210.04    127.79 o 
 -17   1  20      826.12      726.16    126.57 o 
 -15   1  20      490.39      639.10    114.59 o 
 -13   1  20      240.88      585.54    127.75 o 
 -11   1  20      134.60       -9.72    123.43 o 
  -9   1  20     1093.42     1029.51    113.18 o 
  -7   1  20        8.63      171.21    164.48 o 
  -5   1  20       32.27      274.62    161.50 o 
  -3   1  20      427.62      339.89    124.12 o 
  -1   1  20      202.86      253.44    150.14 o 
   1   1  20        4.85       77.60    134.41 o 
 -26   2  20       11.74      298.13    267.29 o 
 -24   2  20       19.65      -88.05    181.75 o 
 -22   2  20       21.81      150.48    170.44 o 
 -20   2  20      273.95      688.10    147.89 o 
 -18   2  20       98.58      -22.69    119.67 o 
 -16   2  20       10.04      253.84    127.12 o 
 -14   2  20       83.55       94.48    117.41 o 
 -12   2  20      239.73      207.06    137.99 o 
 -10   2  20       55.18      176.53    124.13 o 
  -8   2  20       10.69      183.20    118.11 o 
  -6   2  20      244.71      293.77    105.38 o 
  -4   2  20      163.29      326.62    106.90 o 
  -2   2  20      124.03      174.43    115.25 o 
   0   2  20      651.33      750.74    137.51 o 
 -25   3  20        6.11      -83.38    172.34 o 
 -23   3  20       91.17       86.11    176.09 o 
 -21   3  20       88.57      377.90    146.54 o 
 -19   3  20       26.30      215.27    210.19 o 
 -17   3  20       40.91      -20.20    140.66 o 
 -15   3  20       95.69      215.83    126.84 o 
 -13   3  20       44.24      135.27    144.80 o 
 -11   3  20      147.34      301.15    161.25 o 
  -9   3  20       87.86      403.43    140.46 o 
  -7   3  20       22.51        6.09    111.90 o 
  -5   3  20       22.04      135.73    144.89 o 
  -3   3  20       57.52      179.43    125.89 o 
  -1   3  20      285.96      410.64    130.90 o 
 -22   4  20      110.42      -75.52    124.39 o 
 -20   4  20      338.68      202.26    130.09 o 
 -18   4  20      154.39        0.06    148.36 o 
 -16   4  20       11.16      -63.87    170.96 o 
 -14   4  20       24.43      -45.64    164.67 o 
 -12   4  20       57.62      127.30    164.65 o 
 -10   4  20       39.07       -4.71    243.24 o 
  -8   4  20      461.14      361.62    127.71 o 
  -6   4  20      138.48      239.47    181.92 o 
  -4   4  20       52.75     -127.01    166.95 o 
 -19   5  20     1248.88     1061.91    161.58 o 
 -17   5  20      144.22       64.28    139.78 o 
 -15   5  20       81.70      291.65    154.92 o 
 -13   5  20       84.87      197.17    195.27 o 
 -11   5  20       14.59      -40.90    143.99 o 
  -9   5  20       82.39      272.78    147.87 o 
  -7   5  20      107.81        0.93    149.99 o 
 -25   1  21        0.21      355.88    215.15 o 
 -23   1  21      309.02      235.83    183.83 o 
 -21   1  21        4.96      239.81    164.56 o 
 -19   1  21       46.97      217.69    146.04 o 
 -17   1  21        5.46      122.55    126.98 o 
 -15   1  21      230.77      287.12    144.53 o 
 -13   1  21      249.37      237.51    115.46 o 
 -11   1  21       50.18       40.06    131.71 o 
  -9   1  21      134.45      209.87    109.39 o 
  -7   1  21      231.34      361.51    104.53 o 
  -5   1  21       79.68      -17.23    126.50 o 
  -3   1  21        6.86      -95.33     95.33 o 
 -24   2  21       16.39      324.87    156.34 o 
 -22   2  21       99.39      101.86    156.78 o 
 -20   2  21       31.23        6.91    127.33 o 
 -18   2  21        4.67       94.53    130.30 o 
 -16   2  21       73.78       19.96    139.59 o 
 -14   2  21     1135.44      898.62    120.82 o 
 -12   2  21      196.38      377.65    126.01 o 
 -10   2  21      284.15      308.94    118.24 o 
  -8   2  21      450.69      467.93    103.51 o 
  -6   2  21      598.86      777.86    158.05 o 
  -4   2  21       38.92      220.16    132.18 o 
  -2   2  21       13.63     -112.22    322.14 o 
 -23   3  21      155.12      405.18    160.27 o 
 -21   3  21       22.27      138.34    141.75 o 
 -19   3  21      241.27      268.60    124.13 o 
 -17   3  21      147.47      265.60    124.97 o 
 -15   3  21       72.82       49.28    127.00 o 
 -13   3  21       13.03      127.69    135.85 o 
 -11   3  21      371.69      470.93    119.40 o 
  -9   3  21        0.84      145.01    114.16 o 
  -7   3  21       13.38      359.77    118.81 o 
  -5   3  21       53.81      444.65    151.89 o 
 -20   4  21      208.31      268.52    142.70 o 
 -18   4  21       81.99     -118.21    161.95 o 
 -16   4  21       10.91      133.14    124.77 o 
 -14   4  21        0.65       96.68    132.18 o 
 -12   4  21      216.60      574.15    223.43 o 
 -10   4  21      395.40      493.63    141.11 o 
  -8   4  21      210.41      306.91    172.56 o 
  -6   4  21      119.96      484.26    182.46 o 
 -15   5  21      123.03      156.66    154.39 o 
 -13   5  21        2.86       52.55    136.85 o 
 -11   5  21      173.71      405.08    290.67 o 
 -24   0  22      392.79      899.17    305.84 o 
 -22   0  22      438.00      253.47    214.40 o 
 -20   0  22       22.52      169.88    146.21 o 
 -18   0  22      855.52      531.85    201.31 o 
 -16   0  22        9.15     -162.86    162.86 o 
 -14   0  22      446.47      566.98    168.02 o 
 -12   0  22      263.54      394.74    199.33 o 
 -10   0  22      119.11      424.99    162.90 o 
  -8   0  22       68.34       -8.28    173.25 o 
  -6   0  22      156.74     -144.47    208.45 o 
  -4   0  22      154.30      -87.97    460.15 o 
 -23   1  22      156.67      176.71    140.06 o 
 -21   1  22        6.54      -25.38    116.85 o 
 -19   1  22       70.94      245.02    115.99 o 
 -17   1  22       29.20      -18.46    120.21 o 
 -15   1  22       67.44      159.81    185.34 o 
 -13   1  22      221.53       56.21    139.98 o 
 -11   1  22       99.54       35.93     97.77 o 
  -9   1  22       59.13      191.61    106.77 o 
  -7   1  22       11.24       86.69    116.31 o 
  -5   1  22      168.20      236.36    113.28 o 
 -22   2  22        9.51      -12.18    153.51 o 
 -20   2  22       56.29     -109.23    150.73 o 
 -18   2  22       10.22      117.18    125.15 o 
 -16   2  22        4.65       87.21    168.21 o 
 -14   2  22       10.80        7.17    113.60 o 
 -12   2  22      187.63      299.04    127.40 o 
 -10   2  22        3.57       90.32    119.66 o 
  -8   2  22       58.28       12.41    130.50 o 
  -6   2  22        1.49      -21.90    108.71 o 
 -21   3  22        7.73       42.31    128.37 o 
 -19   3  22       22.97      155.68    137.76 o 
 -17   3  22        9.75      133.00    165.66 o 
 -15   3  22        2.77     -158.72    158.72 o 
 -13   3  22      393.81      408.00    132.21 o 
 -11   3  22       32.06      206.10    197.52 o 
  -9   3  22      125.04      309.46    196.22 o 
  -7   3  22        2.03      527.62    317.53 o 
 -16   4  22       75.99      -42.23    176.88 o 
 -14   4  22        6.73      164.83    236.42 o 
 -12   4  22       17.80      250.82    149.65 o 
 -21   1  23      119.67      238.37    147.21 o 
 -19   1  23        2.76      116.44    140.86 o 
 -17   1  23       21.13      251.15    132.95 o 
 -15   1  23      166.53      279.20    193.56 o 
 -13   1  23      322.61      412.61    119.39 o 
 -11   1  23       27.57      249.25    120.38 o 
  -9   1  23      257.71       80.42    118.14 o 
 -20   2  23       52.29      100.08    169.08 o 
 -18   2  23       34.40       89.14    126.32 o 
 -16   2  23      345.98      460.76    130.86 o 
 -14   2  23      525.93      631.43    145.39 o 
 -12   2  23      460.57      274.68    136.84 o 
 -10   2  23      134.92       88.67    121.72 o 
 -17   3  23        1.07      152.24    281.17 o 
 -15   3  23      244.06      640.53    192.18 o 
 -13   3  23      393.76      534.86    441.97 o 
 -18   0  24      224.97      214.99    218.55 o 
 -16   0  24       10.95      144.67    173.95 o 
 -14   0  24      170.93      361.25    213.75 o 
 -17   1  24       13.52      469.86    222.27 o 
 -15   1  24       32.55       63.38    125.03 o 
                                                 
